# Supplementary material for: [(5-Bromo-1H-indol-3-yl)meth­yl]dimethyl­aza­nium nitrate
Source: Acta Crystallogr Sect E Struct Rep Online. 2011 Jun 18;67(Pt 7):o1671. doi: 10.1107/S1600536811020034 (PMC3152118; doi:10.1107/S1600536811020034)
Supplement: Supplementary file 1 [file e-67-o1671-sup1.cif]

##############################################################################
#                                                                            #
# This CIF contains the data in a paper accepted for publication in          #
# Acta Crystallographica Section E. It conforms to the requirements of       #
# Notes for Authors for Acta Crystallographica Section E, and has been       #
# peer reviewed under the auspices of the IUCr Commission on Journals.       #
#                                                                            #
# Full details of the Crystallographic Information File format               #
# are given in the paper "The Crystallographic Information File (CIF):       #
# a New Standard Archive File for Crystallography" by S. R. Hall, F. H.      #
# Allen and I. D. Brown [Acta Cryst. (1991), A47, 655-685].                  #
#                                                                            #
# The current version of the core CIF dictionary is obtainable from          #
# ftp://ftp.iucr.org/pub/cif_core.dic.                                       #
#                                                                            #
# Software is freely available for graphical display of the structure(s)     #
# in this CIF. For information consult the CIF software page                 #
# http://www.iucr.org/resources/cif/software.                                #
#                                                                            #
# This file may be used for bona fide research purposes within the           #
# scientific community so long as proper attribution is given to the journal # 
# article from which it was obtained.                                        #
#                                                                            #
##############################################################################
data_I
_audit_creation_method     SHELXL-97
_chemical_name_systematic
;
[(5-Bromo-1<i>H</i>-indol-3-yl)methyl]dimethylazanium nitrate
;
_chemical_name_common     ?
_chemical_formula_moiety     'C11 H14 Br N2 +, N O3 -'
_chemical_formula_sum     'C11 H14 Br N3 O3'
_chemical_formula_iupac     'C11 H14 Br N2 +, N O3 -'
_chemical_formula_weight     316.16
_chemical_melting_point     ?
_symmetry_cell_setting     orthorhombic
_symmetry_space_group_name_H-M     'P 21 21 21'
_symmetry_space_group_name_Hall     'P 2ac 2ab'
loop_
    _symmetry_equiv_pos_as_xyz
    'x, y, z'
    '-x+1/2, -y, z+1/2'
    '-x, y+1/2, -z+1/2'
    'x+1/2, -y+1/2, -z'
_cell_length_a     9.1449(2)
_cell_length_b     10.8270(3)
_cell_length_c     13.1344(3)
_cell_angle_alpha     90.00
_cell_angle_beta     90.00
_cell_angle_gamma     90.00
_cell_volume     1300.46(5)
_cell_formula_units_Z     4
_cell_measurement_reflns_used     2128
_cell_measurement_theta_min     3.3621
_cell_measurement_theta_max     62.3091
_cell_measurement_temperature     150(2)
_exptl_crystal_description     block
_exptl_crystal_colour     yellow
_exptl_crystal_size_max     0.50
_exptl_crystal_size_mid     0.42
_exptl_crystal_size_min     0.40
_exptl_crystal_density_diffrn     1.615
_exptl_crystal_density_meas     ?
_exptl_crystal_density_method     'not measured'
_exptl_crystal_F_000     640
_exptl_absorpt_coefficient_mu     4.377
_exptl_absorpt_correction_type     none
_exptl_absorpt_process_details     ?
_exptl_absorpt_correction_T_min     ?
_exptl_absorpt_correction_T_max     ?
_exptl_special_details
;
;
_diffrn_ambient_temperature     150(2)
_diffrn_radiation_type     CuK\a
_diffrn_radiation_wavelength     1.54178
_diffrn_radiation_source     'fine-focus sealed tube'
_diffrn_radiation_monochromator     graphite
_diffrn_measurement_device_type     'Agilent Gemini S Ultra CCD'
_diffrn_measurement_method     '\f and \w'
_diffrn_detector_area_resol_mean     16.0855
_diffrn_reflns_number     2543
_diffrn_reflns_av_R_equivalents     0.0222
_diffrn_reflns_av_sigmaI/netI     0.0358
_diffrn_reflns_theta_min     5.29
_diffrn_reflns_theta_max     62.40
_diffrn_reflns_theta_full     62.40
_diffrn_measured_fraction_theta_max     0.982
_diffrn_measured_fraction_theta_full     0.982
_diffrn_reflns_limit_h_min     -10
_diffrn_reflns_limit_h_max     10
_diffrn_reflns_limit_k_min     -12
_diffrn_reflns_limit_k_max     11
_diffrn_reflns_limit_l_min     -14
_diffrn_reflns_limit_l_max     13
_diffrn_standards_number     2559
_diffrn_standards_interval_count     ?
_diffrn_standards_interval_time     ?
_diffrn_standards_decay_%     ?
_refine_special_details
;
Refinement of <i>F</i>^2^ against ALL reflections. The weighted <i>R</i>-factor
<i>wR</i> and goodness of fit <i>S</i> are based on <i>F</i>^2^, conventional
<i>R</i>-factors <i>R</i> are based on <i>F</i>, with <i>F</i> set to zero for
negative <i>F</i>^2^. The threshold expression of <i>F</i>^2^ >
\s(<i>F</i>^2^) is used only for calculating <i>R</i>-factors(gt) <i>etc</i>.
and is not relevant to the choice of reflections for refinement.
<i>R</i>-factors based on <i>F</i>^2^ are statistically about twice as large
as those based on <i>F</i>, and <i>R</i>- factors based on ALL data will be
even larger.
;
_reflns_number_total     1760
_reflns_number_gt     1713
_reflns_threshold_expression     I>2\s(I)
_refine_ls_structure_factor_coef     Fsqd
_refine_ls_matrix_type     full
_refine_ls_R_factor_all     0.0349
_refine_ls_R_factor_gt     0.0339
_refine_ls_wR_factor_gt     0.0870
_refine_ls_wR_factor_ref     0.0879
_refine_ls_goodness_of_fit_ref     1.069
_refine_ls_restrained_S_all     1.069
_refine_ls_number_reflns     1760
_refine_ls_number_parameters     164
_refine_ls_number_restraints     0
_refine_ls_hydrogen_treatment     constr
_refine_ls_weighting_scheme     calc
_refine_ls_weighting_details
         'calc w=1/[\s^2^(Fo^2^)+(0.0583P)^2^+0.0000P] where P=(Fo^2^+2Fc^2^)/3'
_atom_sites_solution_hydrogens     geom
_atom_sites_solution_primary     direct
_atom_sites_solution_secondary     difmap
_refine_ls_shift/su_max     0.004
_refine_ls_shift/su_mean     0.001
_refine_diff_density_max     0.604
_refine_diff_density_min     -0.765
_refine_ls_extinction_method     'SHELXL97 (Sheldrick, 2008)'
_refine_ls_extinction_coef     0.0131(7)
_refine_ls_extinction_expression
                                  'Fc^*^=kFc[1+0.001xFc^2^\l^3^/sin(2\q)]^-1/4^'
_refine_ls_abs_structure_details     'Flack (1983), 546 Friedel pairs'
_refine_ls_abs_structure_Flack     -0.01(3)
loop_
    _atom_type_symbol
    _atom_type_description
    _atom_type_scat_dispersion_real
    _atom_type_scat_dispersion_imag
    _atom_type_scat_source
    'C' 'C' 0.0181 0.0091
                         'International Tables Vol C Tables 4.2.6.8 and 6.1.1.4'
    'H' 'H' 0.0000 0.0000
                         'International Tables Vol C Tables 4.2.6.8 and 6.1.1.4'
    'N' 'N' 0.0311 0.0180
                         'International Tables Vol C Tables 4.2.6.8 and 6.1.1.4'
    'O' 'O' 0.0492 0.0322
                         'International Tables Vol C Tables 4.2.6.8 and 6.1.1.4'
    'Br' 'Br' -0.6763 1.2805
                         'International Tables Vol C Tables 4.2.6.8 and 6.1.1.4'
_computing_data_collection     'CrysAlis PRO (Agilent, 2010)'
_computing_cell_refinement     'CrysAlis PRO (Agilent, 2010)'
_computing_data_reduction     'CrysAlis PRO (Agilent, 2010)'
_computing_structure_solution     'SHELXS97 (Sheldrick, 2008)'
_computing_structure_refinement     'SHELXL97 (Sheldrick, 2008)'
_computing_molecular_graphics
;
ORTEPIII (Burnett & Johnson, 1996), ORTEP-3 for Windows (Farrugia,
1999) and
PLATON (Spek, 2009)
;
_computing_publication_material     'SHELXL97 (Sheldrick, 2008)'
loop_
    _atom_site_type_symbol
    _atom_site_label
    _atom_site_fract_x
    _atom_site_fract_y
    _atom_site_fract_z
    _atom_site_U_iso_or_equiv
    _atom_site_adp_type
    _atom_site_calc_flag
    _atom_site_refinement_flags
    _atom_site_occupancy
    _atom_site_symmetry_multiplicity
    _atom_site_disorder_assembly
    _atom_site_disorder_group
    Br Br1 0.08934(5) 0.37702(4) 0.62866(4) 0.0393(2) Uani d . 1 1 . .
    N N1 0.0708(3) 0.7763(3) 0.2870(2) 0.0218(7) Uani d . 1 1 . .
    H H1 0.1132 0.7060 0.3108 0.026 Uiso calc R 1 1 . .
    N N2 -0.3723(3) 0.6214(3) 0.3766(2) 0.0293(8) Uani d . 1 1 . .
    H H2D -0.4617 0.6044 0.3618 0.035 Uiso calc R 1 1 . .
    C C1 0.0076(5) 0.7478(4) 0.1850(3) 0.0286(9) Uani d . 1 1 . .
    H H1A 0.0844 0.7227 0.1396 0.043 Uiso calc R 1 1 . .
    H H1B -0.0396 0.8201 0.1584 0.043 Uiso calc R 1 1 . .
    H H1C -0.0625 0.6823 0.1914 0.043 Uiso calc R 1 1 . .
    C C2 0.1875(4) 0.8720(4) 0.2783(3) 0.0308(9) Uani d . 1 1 . .
    H H2A 0.2598 0.8452 0.2302 0.046 Uiso calc R 1 1 . .
    H H2B 0.2325 0.8840 0.3436 0.046 Uiso calc R 1 1 . .
    H H2C 0.1451 0.9483 0.2557 0.046 Uiso calc R 1 1 . .
    C C3 -0.0444(4) 0.8157(4) 0.3639(3) 0.0254(8) Uani d . 1 1 . .
    H H3A 0.0033 0.8342 0.4281 0.030 Uiso calc R 1 1 . .
    H H3B -0.0909 0.8909 0.3401 0.030 Uiso calc R 1 1 . .
    C C4 -0.1584(4) 0.7205(4) 0.3813(3) 0.0238(8) Uani d . 1 1 . .
    C C5 -0.2987(4) 0.7213(4) 0.3437(3) 0.0285(9) Uani d . 1 1 . .
    H H5A -0.3371 0.7822 0.3015 0.034 Uiso calc R 1 1 . .
    C C7 -0.2829(4) 0.5507(4) 0.4374(3) 0.0218(8) Uani d . 1 1 . .
    C C8 -0.3083(5) 0.4384(4) 0.4854(3) 0.0284(10) Uani d . 1 1 . .
    H H8A -0.3982 0.3989 0.4796 0.034 Uiso calc R 1 1 . .
    C C9 -0.1965(5) 0.3868(4) 0.5421(3) 0.0282(9) Uani d . 1 1 . .
    H H9A -0.2104 0.3119 0.5753 0.034 Uiso calc R 1 1 . .
    C C10 -0.0612(4) 0.4490(4) 0.5491(3) 0.0245(9) Uani d . 1 1 . .
    C C11 -0.0335(4) 0.5599(4) 0.5012(3) 0.0225(9) Uani d . 1 1 . .
    H H11A 0.0564 0.5992 0.5075 0.027 Uiso calc R 1 1 . .
    C C12 -0.1466(4) 0.6110(4) 0.4426(3) 0.0200(8) Uani d . 1 1 . .
    N N3 0.2674(4) 0.5222(3) 0.3505(2) 0.0261(8) Uani d . 1 1 . .
    O O1 0.3385(4) 0.4266(3) 0.3625(3) 0.0462(8) Uani d . 1 1 . .
    O O2 0.3106(3) 0.6231(3) 0.3859(2) 0.0337(7) Uani d . 1 1 . .
    O O3 0.1487(3) 0.5214(3) 0.3021(2) 0.0309(7) Uani d . 1 1 . .
loop_
    _atom_site_aniso_label
    _atom_site_aniso_U_11
    _atom_site_aniso_U_22
    _atom_site_aniso_U_33
    _atom_site_aniso_U_12
    _atom_site_aniso_U_13
    _atom_site_aniso_U_23
    Br1 0.0454(3) 0.0422(3) 0.0301(3) 0.0153(2) -0.0037(2) 0.0094(2)
    N1 0.0305(17) 0.0202(15) 0.0147(15) 0.0011(16) -0.0007(14) 0.0015(13)
    N2 0.0227(16) 0.045(2) 0.0204(16) -0.0014(16) -0.0035(14) -0.001(2)
    C1 0.034(2) 0.034(2) 0.0178(19) 0.001(2) -0.0023(18) -0.0059(19)
    C2 0.034(2) 0.031(2) 0.027(2) -0.008(2) 0.0046(17) 0.000(2)
    C3 0.035(2) 0.0237(18) 0.0174(18) 0.0000(17) 0.0033(19) -0.0012(18)
    C4 0.0308(18) 0.0285(19) 0.0122(17) 0.0027(17) 0.0021(17) -0.0017(18)
    C5 0.031(2) 0.036(2) 0.019(2) 0.006(2) -0.0016(16) 0.0021(18)
    C7 0.0233(19) 0.030(2) 0.0122(17) -0.0002(18) -0.0003(16) -0.0036(17)
    C8 0.033(2) 0.033(2) 0.0193(19) -0.009(2) 0.0079(17) -0.0092(19)
    C9 0.039(2) 0.026(2) 0.0192(19) 0.001(2) 0.0065(17) -0.0019(19)
    C10 0.032(2) 0.026(2) 0.0149(17) 0.0044(18) 0.0018(17) 0.0002(17)
    C11 0.0241(19) 0.029(2) 0.0146(17) -0.0013(18) 0.0012(16) -0.0061(17)
    C12 0.0239(17) 0.0251(19) 0.0109(16) 0.0044(18) 0.0033(14) -0.0020(17)
    N3 0.0270(17) 0.0253(18) 0.0260(18) -0.0015(16) 0.0049(16) 0.0003(16)
    O1 0.0495(18) 0.0319(16) 0.057(2) 0.0126(15) -0.0092(19) -0.0028(18)
    O2 0.0329(15) 0.0293(14) 0.0390(17) -0.0046(13) -0.0007(13) -0.0093(17)
    O3 0.0260(14) 0.0357(16) 0.0311(15) 0.0003(14) -0.0033(13) -0.0038(14)
_geom_special_details
;
All e.s.d.'s (except the e.s.d. in the dihedral angle between two l.s. planes)
are estimated using the full covariance matrix. The cell e.s.d.'s are taken
into account individually in the estimation of e.s.d.'s in distances, angles
and torsion angles; correlations between e.s.d.'s in cell parameters are only
used when they are defined by crystal symmetry. An approximate (isotropic)
treatment of cell e.s.d.'s is used for estimating e.s.d.'s involving l.s.
planes.
;
loop_
    _geom_bond_atom_site_label_1
    _geom_bond_atom_site_label_2
    _geom_bond_site_symmetry_2
    _geom_bond_distance
    _geom_bond_publ_flag
    Br1 C10 . 1.896(4) ?
    N1 C1 . 1.491(5) ?
    N1 C2 . 1.492(5) ?
    N1 C3 . 1.521(5) ?
    N1 H1 . 0.9100 ?
    N2 C5 . 1.345(6) ?
    N2 C7 . 1.376(5) ?
    N2 H2D . 0.8600 ?
    C1 H1A . 0.9600 ?
    C1 H1B . 0.9600 ?
    C1 H1C . 0.9600 ?
    C2 H2A . 0.9600 ?
    C2 H2B . 0.9600 ?
    C2 H2C . 0.9600 ?
    C3 C4 . 1.484(5) ?
    C3 H3A . 0.9700 ?
    C3 H3B . 0.9700 ?
    C4 C5 . 1.375(5) ?
    C4 C12 . 1.437(6) ?
    C5 H5A . 0.9300 ?
    C7 C8 . 1.389(6) ?
    C7 C12 . 1.408(5) ?
    C8 C9 . 1.382(6) ?
    C8 H8A . 0.9300 ?
    C9 C10 . 1.412(6) ?
    C9 H9A . 0.9300 ?
    C10 C11 . 1.379(6) ?
    C11 C12 . 1.403(5) ?
    C11 H11A . 0.9300 ?
    N3 O1 . 1.232(4) ?
    N3 O2 . 1.251(4) ?
    N3 O3 . 1.258(4) ?
loop_
    _geom_angle_atom_site_label_1
    _geom_angle_atom_site_label_2
    _geom_angle_atom_site_label_3
    _geom_angle_site_symmetry_1
    _geom_angle_site_symmetry_3
    _geom_angle
    _geom_angle_publ_flag
    C1 N1 C2 . . 110.6(3) ?
    C1 N1 C3 . . 112.8(3) ?
    C2 N1 C3 . . 110.5(3) ?
    C1 N1 H1 . . 107.6 ?
    C2 N1 H1 . . 107.6 ?
    C3 N1 H1 . . 107.6 ?
    C5 N2 C7 . . 109.7(3) ?
    C5 N2 H2D . . 125.2 ?
    C7 N2 H2D . . 125.2 ?
    N1 C1 H1A . . 109.5 ?
    N1 C1 H1B . . 109.5 ?
    H1A C1 H1B . . 109.5 ?
    N1 C1 H1C . . 109.5 ?
    H1A C1 H1C . . 109.5 ?
    H1B C1 H1C . . 109.5 ?
    N1 C2 H2A . . 109.5 ?
    N1 C2 H2B . . 109.5 ?
    H2A C2 H2B . . 109.5 ?
    N1 C2 H2C . . 109.5 ?
    H2A C2 H2C . . 109.5 ?
    H2B C2 H2C . . 109.5 ?
    C4 C3 N1 . . 113.2(3) ?
    C4 C3 H3A . . 108.9 ?
    N1 C3 H3A . . 108.9 ?
    C4 C3 H3B . . 108.9 ?
    N1 C3 H3B . . 108.9 ?
    H3A C3 H3B . . 107.8 ?
    C5 C4 C12 . . 106.1(3) ?
    C5 C4 C3 . . 126.6(4) ?
    C12 C4 C3 . . 127.3(3) ?
    N2 C5 C4 . . 110.3(4) ?
    N2 C5 H5A . . 124.9 ?
    C4 C5 H5A . . 124.9 ?
    N2 C7 C8 . . 130.7(4) ?
    N2 C7 C12 . . 107.2(3) ?
    C8 C7 C12 . . 122.1(4) ?
    C9 C8 C7 . . 118.3(4) ?
    C9 C8 H8A . . 120.8 ?
    C7 C8 H8A . . 120.8 ?
    C8 C9 C10 . . 119.4(4) ?
    C8 C9 H9A . . 120.3 ?
    C10 C9 H9A . . 120.3 ?
    C11 C10 C9 . . 123.1(4) ?
    C11 C10 Br1 . . 118.4(3) ?
    C9 C10 Br1 . . 118.5(3) ?
    C10 C11 C12 . . 117.3(4) ?
    C10 C11 H11A . . 121.4 ?
    C12 C11 H11A . . 121.4 ?
    C11 C12 C7 . . 119.7(4) ?
    C11 C12 C4 . . 133.5(4) ?
    C7 C12 C4 . . 106.8(3) ?
    O1 N3 O2 . . 121.3(3) ?
    O1 N3 O3 . . 121.0(3) ?
    O2 N3 O3 . . 117.8(3) ?
loop_
    _geom_torsion_atom_site_label_1
    _geom_torsion_atom_site_label_2
    _geom_torsion_atom_site_label_3
    _geom_torsion_atom_site_label_4
    _geom_torsion_site_symmetry_1
    _geom_torsion_site_symmetry_2
    _geom_torsion_site_symmetry_3
    _geom_torsion_site_symmetry_4
    _geom_torsion
    _geom_torsion_publ_flag
    C1 N1 C3 C4 . . . . 59.5(4) ?
    C2 N1 C3 C4 . . . . -176.1(3) ?
    N1 C3 C4 C5 . . . . -103.6(4) ?
    N1 C3 C4 C12 . . . . 78.1(5) ?
    C7 N2 C5 C4 . . . . 0.0(5) ?
    C12 C4 C5 N2 . . . . -0.3(4) ?
    C3 C4 C5 N2 . . . . -178.8(4) ?
    C5 N2 C7 C8 . . . . -177.6(4) ?
    C5 N2 C7 C12 . . . . 0.3(4) ?
    N2 C7 C8 C9 . . . . 179.4(4) ?
    C12 C7 C8 C9 . . . . 1.7(6) ?
    C7 C8 C9 C10 . . . . -0.2(6) ?
    C8 C9 C10 C11 . . . . -0.4(6) ?
    C8 C9 C10 Br1 . . . . 179.3(3) ?
    C9 C10 C11 C12 . . . . -0.5(5) ?
    Br1 C10 C11 C12 . . . . 179.8(3) ?
    C10 C11 C12 C7 . . . . 2.0(5) ?
    C10 C11 C12 C4 . . . . -178.5(4) ?
    N2 C7 C12 C11 . . . . 179.2(3) ?
    C8 C7 C12 C11 . . . . -2.7(5) ?
    N2 C7 C12 C4 . . . . -0.5(4) ?
    C8 C7 C12 C4 . . . . 177.7(3) ?
    C5 C4 C12 C11 . . . . -179.1(4) ?
    C3 C4 C12 C11 . . . . -0.6(7) ?
    C5 C4 C12 C7 . . . . 0.5(4) ?
    C3 C4 C12 C7 . . . . 179.0(4) ?
loop_
    _geom_hbond_atom_site_label_D
    _geom_hbond_atom_site_label_H
    _geom_hbond_atom_site_label_A
    _geom_hbond_site_symmetry_A
    _geom_hbond_distance_DH
    _geom_hbond_distance_HA
    _geom_hbond_distance_DA
    _geom_hbond_angle_DHA
    N1 H1 O2 . 0.91 2.24 3.041(4) 146
    N1 H1 O3 . 0.91 2.03 2.857(4) 151
    N1 H1 N3 . 0.91 2.49 3.391(5) 169
    N2 H2D O2 1_455 0.86 2.12 2.902(4) 152
    N2 H2D O1 1_455 0.86 2.65 3.388(4) 144
    C1 H1B O3 3_555 0.96 2.45 3.293(5) 146
    C3 H3B O3 3_555 0.97 2.40 3.259(5) 147
data_global
_journal_date_recd_electronic     2011-05-17
_journal_date_accepted     2011-05-26
_journal_name_full     'Acta Crystallographica, Section E'
_journal_year     2011
_journal_volume     67
_journal_issue      7
_journal_page_first     o1671
_journal_page_last     o1671
_journal_paper_category     QO
_journal_coeditor_code     DN2690
_publ_contact_author_name     'Qing Wang'
_publ_contact_author_address
;
Education Ministry Key Laboratory of Marine Chemistry and Technology
Ocean University of China
Qingdao
People's Republic of China
;
_publ_contact_author_email     'crystalshuai@yahoo.com.cn'
_publ_contact_author_fax     '+86-532-66782407'
_publ_contact_author_phone     '+86-532-66782407'
_publ_section_title
;
[(5-Bromo-1<i>H</i>-indol-3-yl)methyl]dimethylazanium nitrate
;
loop_
    _publ_author_name
    _publ_author_footnote
    _publ_author_address
    'Wang, Qing' .
;
Education Ministry Key Laboratory of Marine Chemistry and Technology
Ocean University of China
Qingdao
People's Republic of China
;
    'Fu, Zhong-Ye' .
;
Education Ministry Key Laboratory of Marine Chemistry and Technology
Ocean University of China
Qingdao
People's Republic of China
;
    'Li, Xia' .
;
Education Ministry Key Laboratory of Marine Chemistry and Technology
Ocean University of China
Qingdao
People's Republic of China
;
    'Yu, Liang-Min' .
;
Education Ministry Key Laboratory of Marine Chemistry and Technology
Ocean University of China
Qingdao
People's Republic of China
;
