# Supplementary material for: [(5-Bromo-1H-indol-3-yl)meth­yl]dimethyl­aza­nium nitrate
Source: Acta Crystallogr Sect E Struct Rep Online. 2011 Jun 18;67(Pt 7):o1671. doi: 10.1107/S1600536811020034 (PMC3152118; doi:10.1107/S1600536811020034)
Supplement: Supplementary file 2 [file e-67-o1671-Isup3.hkl]

#
# h,k,l, Fc-squared, Fo-squared, sigma(Fo-squared) and status flag
#
data_I
_shelx_title ' 1 in P2(1)2(1)2(1)'
_shelx_refln_list_code          4
_shelx_F_calc_maximum      158.27
_exptl_crystal_F_000       640.00
_reflns_d_resolution_high  0.8699
 
loop_
 _symmetry_equiv_pos_as_xyz
 'x, y, z'
 '-x+1/2, -y, z+1/2'
 '-x, y+1/2, -z+1/2'
 'x+1/2, -y+1/2, -z'
 
_cell_length_a     9.1449
_cell_length_b    10.8270
_cell_length_c    13.1344
_cell_angle_alpha  90.000
_cell_angle_beta   90.000
_cell_angle_gamma  90.000
 
_shelx_F_squared_multiplier     1.000
 
loop_
 _refln_index_h
 _refln_index_k
 _refln_index_l
 _refln_F_squared_calc
 _refln_F_squared_meas
 _refln_F_squared_sigma
 _refln_observed_status
   2   0   0      185.54      209.95      7.11 o
   6   0   0      519.03      485.71     27.14 o
   8   0   0      734.15      785.07     42.37 o
  10   0   0      149.16      149.97     16.23 o
   1   1   0      443.13      503.28     11.39 o
   2   1   0     1839.18     1710.66     10.99 o
   3   1   0     3302.29     3012.29     30.82 o
   4   1   0     2617.17     2339.06     36.67 o
   5   1   0        2.59       21.32      4.86 o
   6   1   0      127.97      140.57     10.40 o
   7   1   0     1057.48     1051.97     46.55 o
   8   1   0      158.41      173.17     13.96 o
   9   1   0      163.90      185.69     14.26 o
  10   1   0      103.56      106.52      9.49 o
   0   2   0     1165.65     1208.52     18.80 o
   1   2   0    17543.14    16254.87    101.04 o
   2   2   0     3378.90     2800.22     42.15 o
   3   2   0      579.67      555.61     14.15 o
   4   2   0      124.68      133.70      7.71 o
   5   2   0     2279.09     2043.12     34.03 o
   6   2   0        4.03        4.29      4.29 o
   7   2   0     3669.71     3600.13     89.17 o
   8   2   0       60.39       57.02      7.89 o
   9   2   0      290.78      263.30     13.31 o
  10   2   0       39.61       37.24      7.31 o
   1   3   0      391.51      348.47      8.21 o
   2   3   0     2477.95     2118.95     79.51 o
   3   3   0     5165.39     4364.32    257.12 o
   4   3   0     3379.74     3147.97     61.22 o
   5   3   0     2264.36     2242.39     54.01 o
   6   3   0        8.95       15.17      5.73 o
   7   3   0       65.72       81.40     13.19 o
   8   3   0     1047.55     1005.64     27.02 o
   9   3   0      669.89      704.82     25.61 o
  10   3   0       48.31       47.71      8.60 o
   0   4   0    10399.62    10068.62     89.32 o
   1   4   0     1211.72     1194.48     15.24 o
   2   4   0      177.28      153.45      7.63 o
   3   4   0        0.10        5.44      2.72 o
   4   4   0     3980.89     3756.70     73.98 o
   5   4   0      205.56      191.52     12.05 o
   6   4   0     1406.94     1276.02     49.03 o
   7   4   0       18.41        7.02      4.86 o
   8   4   0      226.30      202.71     22.01 o
   9   4   0      255.53      250.86     22.75 o
   1   5   0      206.47      192.25      8.27 o
   2   5   0     5343.26     4672.11     77.94 o
   3   5   0     2489.37     2329.78     57.60 o
   4   5   0     1860.23     1715.60     52.49 o
   5   5   0       94.54       92.52     12.63 o
   6   5   0       16.99       18.61      6.15 o
   7   5   0      386.40      348.12     26.93 o
   8   5   0      350.82      370.71     29.73 o
   9   5   0      882.37      899.13     42.01 o
   0   6   0     2113.94     2295.90     47.95 o
   1   6   0     5407.69     5365.65     84.04 o
   2   6   0        0.05        0.28      2.14 o
   3   6   0     2040.47     2021.81     58.21 o
   4   6   0      171.49      187.04     10.39 o
   5   6   0     1053.88     1005.48     99.91 o
   6   6   0      140.66      145.58     18.37 o
   7   6   0       26.93       38.73      7.63 o
   8   6   0        0.29        5.44      4.72 o
   9   6   0        4.44        3.15      3.72 o
   1   7   0     1876.92     1847.37     35.35 o
   2   7   0     1967.25     1871.26     32.80 o
   3   7   0     1124.58     1026.95     24.83 o
   4   7   0      278.84      275.81     16.13 o
   5   7   0      906.70      920.93     47.15 o
   6   7   0      712.32      744.45     41.91 o
   7   7   0        2.22        5.88      4.76 o
   8   7   0      279.81      309.31     25.37 o
   1   8   0       14.54       41.89      6.46 o
   2   8   0       30.54       35.55     10.74 o
   3   8   0       26.28       20.48      7.02 o
   4   8   0     1140.43      984.65     49.09 o
   5   8   0      129.45      121.94     11.67 o
   6   8   0      500.72      617.07     36.93 o
   7   8   0        5.39       13.01      4.66 o
   1   9   0      137.81      141.25     12.86 o
   2   9   0      201.69      210.21     23.58 o
   3   9   0      448.60      448.19     34.13 o
   4   9   0      187.37      210.99     23.43 o
   5   9   0      288.70      289.33     26.37 o
   7   9   0      265.42      247.36     24.36 o
   0  10   0        1.29       -3.15      3.87 o
   1  10   0     1522.02     1648.00     45.59 o
   2  10   0       77.82       90.60     15.91 o
   3  10   0      272.80      255.51     26.07 o
   4  10   0      349.53      312.74     28.14 o
   5  10   0      121.50      133.63     17.23 o
   6  10   0        2.07        4.15      6.44 o
   1  11   0       87.15       84.12      9.83 o
   2  11   0      426.48      461.73     33.84 o
   3  11   0       75.20       96.62     15.63 o
   4  11   0      131.42      135.41     17.09 o
   0  12   0     1749.73     1872.88     58.39 o
   1  12   0       18.34       18.21      4.06 o
   2  12   0        0.54        8.30      4.86 o
   1   0   1      451.67      493.32      7.69 o
   2   0   1     1259.84     1081.73     17.97 o
   3   0   1     2194.98     2015.98     79.73 o
   4   0   1     2026.18     1765.74     78.30 o
   5   0   1     1057.01      978.42     35.45 o
   6   0   1      665.86      646.74     18.21 o
   7   0   1     1617.30     1680.96     58.18 o
   8   0   1     1987.98     1995.96     48.38 o
   9   0   1      367.11      366.73     19.90 o
  10   0   1       38.16       56.87     10.31 o
 -10   1   1      323.62      326.60     23.10 o
  -9   1   1      526.70      544.93     24.44 o
  -8   1   1      577.07      591.03     20.53 o
  -7   1   1      365.06      356.79     26.86 o
  -6   1   1     1124.94     1116.64     30.64 o
  -5   1   1     3546.42     3462.16     62.24 o
  -4   1   1      386.72      327.21     15.23 o
  -3   1   1     3878.86     3460.04     46.72 o
  -1   1   1     4496.29     4100.56     23.50 o
   0   1   1        8.53       16.61      2.14 o
   1   1   1     4323.19     4028.31     47.53 o
   2   1   1     3731.92     3664.31     80.56 o
   3   1   1     3518.88     3075.99     53.56 o
   4   1   1      355.91      346.84     17.97 o
   5   1   1     3502.53     3491.91     68.17 o
   6   1   1     1195.69     1142.56     42.53 o
   7   1   1      409.42      413.75     20.34 o
   8   1   1      575.29      590.99     25.75 o
   9   1   1      473.74      517.05     18.70 o
  10   1   1      321.65      304.64     15.59 o
 -10   2   1      163.84      158.67     15.23 o
  -9   2   1       22.60       20.78      4.01 o
  -8   2   1        0.42        1.05      2.49 o
  -7   2   1      990.85      989.34     45.44 o
  -6   2   1     1546.27     1485.21     51.36 o
  -5   2   1        5.58        6.15      3.00 o
  -4   2   1     2402.14     2323.74     31.98 o
  -3   2   1     7400.93     6633.52     51.57 o
  -2   2   1      255.21      188.99      8.27 o
  -1   2   1     4618.25     4496.35     29.34 o
   0   2   1    10936.39    11978.69     92.17 o
   1   2   1     4990.23     4704.49     56.99 o
   2   2   1      256.83      221.65     12.77 o
   3   2   1     7735.27     7807.81     62.84 o
   4   2   1     2525.46     2581.27     54.63 o
   5   2   1       10.41       16.73      3.24 o
   6   2   1     1602.15     1519.47     50.99 o
   7   2   1     1040.76     1056.10     32.35 o
   8   2   1        1.10        8.74      3.80 o
   9   2   1       10.25       15.29      3.28 o
  10   2   1      163.72      164.70     15.52 o
  -9   3   1      347.54      334.72     17.77 o
  -8   3   1      433.20      425.60     21.92 o
  -7   3   1      439.33      422.85     21.06 o
  -6   3   1      685.61      646.92     25.75 o
  -5   3   1      465.89      427.31     17.09 o
  -4   3   1     1462.36     1273.72     38.04 o
  -3   3   1      682.69      645.83     24.07 o
  -2   3   1     4173.45     3948.98     38.76 o
  -1   3   1     2397.08     2288.52     28.16 o
   0   3   1     2616.60     2742.89    112.27 o
   1   3   1     2147.47     2168.84     34.75 o
   2   3   1     4347.45     4156.24     34.01 o
   3   3   1      498.75      550.04     24.05 o
   4   3   1     1599.86     1516.63     44.36 o
   6   3   1      701.49      651.64     33.80 o
   7   3   1      470.90      437.96     30.10 o
   8   3   1      367.49      371.69     28.58 o
   9   3   1      330.65      347.43     18.87 o
  10   3   1      406.03      438.04     25.32 o
  -9   4   1      121.14      117.11     15.50 o
  -8   4   1      511.73      462.33     32.73 o
  -7   4   1       51.66       59.37     10.81 o
  -6   4   1      476.95      471.75     18.36 o
  -5   4   1     2306.43     2049.79     41.01 o
  -4   4   1     4187.10     3843.36     74.78 o
  -3   4   1      213.68      199.17     14.99 o
  -2   4   1     1632.17     1423.04     36.87 o
  -1   4   1     9933.92     9294.12    172.06 o
   0   4   1      554.03      514.42     19.12 o
   1   4   1     9833.13     9863.15     72.18 o
   2   4   1     1770.20     1730.29     29.31 o
   3   4   1      210.80      211.88     10.85 o
   5   4   1     2271.01     2252.38     58.71 o
   6   4   1      497.89      488.39     29.70 o
   7   4   1       56.98       53.44     10.74 o
   8   4   1      515.02      492.34     23.52 o
   9   4   1      137.25      127.07     16.51 o
  -9   5   1      518.28      597.80     33.80 o
  -8   5   1       73.41       75.54     13.47 o
  -7   5   1      375.46      376.43     36.16 o
  -6   5   1      863.38      824.76     42.37 o
  -5   5   1      685.72      662.28     20.02 o
  -4   5   1       14.65        8.60      2.29 o
  -3   5   1      367.95      315.83     20.69 o
  -2   5   1     3269.36     3006.32     61.36 o
  -1   5   1     2173.45     2083.48     42.16 o
   0   5   1      724.59      639.36     22.60 o
   1   5   1     2223.47     2199.09     47.25 o
   2   5   1     3140.21     2906.77     58.78 o
   3   5   1      268.64      255.90     18.46 o
   5   5   1      731.50      708.37     34.26 o
   8   5   1       69.38       75.53     13.90 o
   9   5   1      502.64      555.38     33.34 o
  -8   6   1      216.29      180.97     20.43 o
  -7   6   1      674.25      725.25     67.97 o
  -6   6   1     1077.15      984.52     48.00 o
  -5   6   1       94.70      102.41     21.08 o
  -4   6   1     1140.38     1127.45     25.97 o
  -3   6   1     3995.65     3793.67     38.78 o
  -2   6   1     1908.72     1854.38     50.85 o
  -1   6   1      380.59      340.12     19.97 o
   0   6   1     2348.59     2138.11     47.01 o
   3   6   1     3862.64     3428.55     77.58 o
   4   6   1     1129.72     1009.21     42.71 o
   6   6   1     1026.11      974.71     48.23 o
   7   6   1      677.94      762.79     43.91 o
   8   6   1      233.04      210.70     22.31 o
   9   6   1       50.26       58.61     10.74 o
  -8   7   1      388.31      431.48     21.77 o
  -7   7   1      270.23      287.13     19.77 o
  -6   7   1      757.99      758.79     42.39 o
  -5   7   1      431.82      406.97     21.11 o
  -4   7   1      187.20      196.90     16.10 o
  -3   7   1     1430.40     1306.16     28.56 o
  -2   7   1      244.70      224.37     11.34 o
  -1   7   1      495.21      449.43     15.41 o
   0   7   1      972.50      893.52     38.19 o
   1   7   1      520.01      497.01     28.01 o
   2   7   1      215.36      178.59     16.69 o
   3   7   1     1354.54     1220.65     50.18 o
   4   7   1      131.71      129.20     16.36 o
   5   7   1      491.71      473.45     44.88 o
   6   7   1      693.90      711.27     40.87 o
   7   7   1      312.53      348.50     21.52 o
   8   7   1      391.09      456.21     31.08 o
  -7   8   1      415.58      443.36     35.72 o
  -5   8   1      893.46      904.52     68.31 o
  -4   8   1     2264.78     2123.18     48.18 o
  -3   8   1       52.83       48.75      7.42 o
  -2   8   1     1013.43     1007.73     32.50 o
  -1   8   1      899.21      864.45     29.70 o
   0   8   1       41.99       37.50      6.42 o
   1   8   1      997.94      966.65     42.61 o
   2   8   1     1006.34      896.21     46.05 o
   3   8   1       47.53       50.00     10.74 o
   4   8   1     2307.72     2073.66     71.96 o
   5   8   1      918.08      804.01     43.72 o
   6   8   1      119.42      121.12     16.64 o
   7   8   1      395.82      456.39     31.08 o
  -7   9   1       26.26       18.48      6.88 o
  -6   9   1      174.68      183.53     23.71 o
  -5   9   1      181.99      170.45     20.27 o
  -4   9   1      311.85      277.79     26.81 o
  -3   9   1      628.08      626.23     40.37 o
  -2   9   1     1562.15     1536.05     43.05 o
  -1   9   1     1109.03     1145.88     36.85 o
   0   9   1       76.03       88.45     14.20 o
   1   9   1     1204.88     1219.73     37.83 o
   2   9   1     1634.95     1713.21     68.67 o
   3   9   1      702.19      722.18     43.79 o
   4   9   1      329.35      329.25     29.14 o
   5   9   1      169.20      158.05     19.11 o
  -6  10   1       93.12       87.37     14.92 o
  -5  10   1       13.57       19.75      6.73 o
  -4  10   1      466.62      423.34     32.57 o
  -3  10   1      862.70      857.78     47.62 o
  -2  10   1        2.68        6.53      3.43 o
  -1  10   1      118.22      119.34     12.14 o
   0  10   1     2349.57     2610.03     91.18 o
   1  10   1      115.08      128.25     12.48 o
   2  10   1        1.90       -0.71      3.72 o
   3  10   1      888.02      890.44     49.40 o
   4  10   1      410.34      397.47     31.36 o
   5  10   1       18.58       19.32      6.87 o
   6  10   1      116.21      123.03     17.52 o
  -4  11   1      220.54      223.54     21.44 o
  -3  11   1      237.27      229.03     23.04 o
  -2  11   1      386.83      427.17     20.94 o
  -1  11   1      606.71      684.32     27.72 o
   0  11   1        1.93       -1.50      2.58 o
   1  11   1      596.29      639.46     26.25 o
   2  11   1      378.62      449.64     33.95 o
   3  11   1      276.26      276.67     26.09 o
   4  11   1      188.84      200.62     20.71 o
  -2  12   1      170.22      202.43     19.41 o
  -1  12   1      309.68      327.78     16.67 o
   0  12   1      122.75      118.55     10.35 o
   1  12   1      278.57      325.26     25.52 o
   2  12   1      153.66      187.54     19.11 o
   0   0   2       13.80       12.32      2.00 o
   1   0   2     1554.66     1537.42     26.99 o
   2   0   2       86.85       95.74      4.73 o
   3   0   2    15896.08    14137.78    186.70 o
   4   0   2      235.54      242.38      9.71 o
   5   0   2      422.74      360.71     22.17 o
   6   0   2        7.43       13.07      6.87 o
   7   0   2     1523.31     1576.55     56.55 o
   8   0   2       34.40       36.12      6.78 o
   9   0   2      326.66      320.58     18.43 o
  10   0   2        0.71        8.73      4.44 o
 -10   1   2      284.86      259.96     20.91 o
  -9   1   2      137.65      132.22     17.37 o
  -8   1   2      224.73      227.15     22.58 o
  -7   1   2      504.74      500.38     22.96 o
  -6   1   2     3358.36     3255.26     54.61 o
  -5   1   2     3430.03     3289.63     71.70 o
   0   1   2      146.86      157.07      4.69 o
   1   1   2    12482.90    12016.96    108.92 o
   2   1   2    11852.12    12035.26    304.96 o
   3   1   2      242.13      297.00     16.34 o
   4   1   2      400.17      378.78     13.17 o
   5   1   2     3430.07     3272.50     70.44 o
   6   1   2     3380.90     3402.83     80.20 o
   7   1   2      559.41      557.26     23.57 o
   8   1   2      228.21      234.26     16.01 o
   9   1   2      130.73      133.25     11.74 o
  10   1   2      294.88      285.99     22.07 o
 -10   2   2       46.17       53.15      9.02 o
  -9   2   2       78.53       75.46      8.69 o
  -8   2   2     1261.64     1260.66     37.17 o
  -7   2   2      193.23      184.73     13.60 o
  -6   2   2      795.88      787.93     19.10 o
  -5   2   2       33.71       32.09      6.01 o
  -4   2   2     7523.68     6808.80     88.61 o
  -2   2   2    10910.11     6988.11     38.83 o
   0   2   2     4718.72     4939.97     71.42 o
   1   2   2     4277.51     4081.90     60.63 o
   2   2   2    10432.72    10336.41    117.10 o
   3   2   2       27.91       18.69      3.36 o
   4   2   2     7255.30     7269.30     68.20 o
   5   2   2       30.23       34.07      4.89 o
   6   2   2      777.13      731.43     25.09 o
   7   2   2      201.82      191.73     13.48 o
   8   2   2     1150.64     1158.48     34.63 o
   9   2   2       78.33       72.25     12.62 o
  10   2   2       67.85       79.02      7.80 o
  -9   3   2       34.79       28.73      5.36 o
  -8   3   2      321.27      305.53     25.81 o
  -7   3   2      200.16      207.13     12.68 o
  -6   3   2     2171.51     2113.58     38.48 o
  -5   3   2     1380.62     1278.25     28.29 o
  -4   3   2      552.84      491.17     23.73 o
  -1   3   2     7273.18     7961.68     65.70 o
   0   3   2     8694.13     8825.51    166.94 o
   1   3   2     6862.25     6946.86     57.92 o
   2   3   2      882.83      885.52     31.60 o
   3   3   2      161.69      168.40     14.68 o
   4   3   2      678.74      690.18     21.04 o
   5   3   2     1440.77     1442.17     32.75 o
   6   3   2     2240.39     2225.71     62.88 o
   7   3   2      231.82      236.85     21.87 o
   8   3   2      290.90      301.13     25.50 o
   9   3   2       38.10       33.87      6.09 o
  10   3   2       32.68       39.25      8.02 o
  -9   4   2       80.93       82.16      8.54 o
  -8   4   2       26.71       27.64      8.45 o
  -7   4   2     2504.76     2497.13    170.52 o
  -6   4   2      469.54      473.82     23.62 o
  -5   4   2      546.17      500.63     16.64 o
  -4   4   2      405.81      376.60     22.87 o
  -3   4   2    11129.57    10425.93    126.35 o
  -1   4   2     1540.61     1391.43     28.19 o
   0   4   2     1953.81     2041.38     29.46 o
   1   4   2     1520.88     1378.95     25.58 o
   2   4   2      446.47      498.44     24.71 o
   3   4   2    11226.35    11504.74    145.83 o
   4   4   2      411.96      435.55     21.73 o
   5   4   2      575.86      541.50     20.03 o
   6   4   2      467.76      488.57     28.95 o
   7   4   2     2443.96     2356.21     68.84 o
   8   4   2       23.51       23.76      7.02 o
   9   4   2       71.14       80.85     13.33 o
  -8   5   2       72.66       90.67     10.74 o
  -7   5   2      979.27     1011.98     70.28 o
  -6   5   2     1332.44     1306.11     41.33 o
  -5   5   2      351.25      346.23     15.72 o
  -4   5   2      518.79      448.15     15.53 o
  -3   5   2      656.15      592.47     28.88 o
  -2   5   2      230.59      218.51     16.14 o
  -1   5   2     1243.67     1154.40     28.01 o
   0   5   2     2177.45     2052.85     42.21 o
   1   5   2     1193.13     1000.45     17.71 o
   2   5   2      302.62      279.69     19.36 o
   3   5   2      672.14      613.38     32.76 o
   4   5   2      497.08      456.57     26.54 o
   5   5   2      395.88      386.35     26.17 o
   6   5   2     1315.76     1263.65     47.10 o
   8   5   2       73.45       71.52     13.62 o
   9   5   2      197.01      186.70     19.27 o
  -8   6   2      770.43      793.54     46.96 o
  -7   6   2      222.22      234.53     18.12 o
  -6   6   2      470.05      425.91     24.30 o
  -5   6   2      117.94      110.71     10.90 o
  -4   6   2     4584.63     4472.10     54.91 o
  -3   6   2      149.83      151.54      7.68 o
  -2   6   2     2696.17     2595.04    103.82 o
  -1   6   2      226.31      244.45     17.43 o
   0   6   2      354.41      405.58     14.42 o
   1   6   2      231.35      259.90     17.43 o
   2   6   2     2860.95     2683.45     62.54 o
   3   6   2      157.69      146.15     10.78 o
   4   6   2     4613.39     4258.49    246.15 o
   7   6   2      239.55      252.56     25.61 o
   8   6   2      744.38      840.81     44.60 o
   9   6   2       21.01       21.33      6.88 o
  -8   7   2      171.40      197.93     21.71 o
  -7   7   2      377.44      377.05     22.55 o
  -6   7   2      194.99      225.90     17.88 o
  -5   7   2     1008.99      984.82     36.49 o
  -4   7   2      282.84      278.56     13.49 o
  -3   7   2      277.21      272.62     16.02 o
  -2   7   2       62.00       56.04      5.75 o
  -1   7   2      536.47      500.01     16.55 o
   0   7   2     1551.28     1464.59     35.23 o
   1   7   2      479.41      446.03     14.90 o
   2   7   2       74.22       79.20     15.84 o
   3   7   2      268.39      224.45     21.46 o
   4   7   2      265.67      245.13     22.75 o
   5   7   2     1032.24     1108.29     48.24 o
   6   7   2      169.63      212.05     22.55 o
   7   7   2      406.75      451.17     32.80 o
   8   7   2      179.52      237.07     22.14 o
  -7   8   2      617.73      600.62     40.99 o
  -6   8   2        7.28        9.74      6.44 o
  -5   8   2       66.26       57.33     12.32 o
  -4   8   2       99.03       98.71     10.41 o
  -3   8   2     3653.14     3530.20     77.85 o
  -2   8   2       32.93       26.01      5.42 o
  -1   8   2      545.32      528.08     23.38 o
   0   8   2      615.17      611.18     27.39 o
   1   8   2      624.72      632.69     24.29 o
   2   8   2       24.87      125.14     15.89 o
   3   8   2     3618.47     3376.28     94.09 o
   4   8   2      104.50      105.14     15.92 o
   5   8   2       45.36       42.83     10.60 o
   7   8   2      623.97      778.07     39.54 o
  -7   9   2      238.57      265.93     24.34 o
  -6   9   2      655.91      602.16     42.78 o
  -5   9   2      812.98      806.46     43.92 o
  -4   9   2      244.42      231.86     24.18 o
  -3   9   2       39.40       41.97      7.15 o
  -2   9   2      216.38      224.04     16.27 o
  -1   9   2      176.73      164.07     13.91 o
   0   9   2      300.57      309.89     18.78 o
   1   9   2      214.45      205.68     19.70 o
   2   9   2      205.46      221.15     25.16 o
   3   9   2       45.06       42.83     11.46 o
   4   9   2      233.76      230.36     24.31 o
   5   9   2      750.19      751.94     41.23 o
  -6  10   2      197.71      186.78     21.15 o
  -5  10   2       81.13       79.87     15.78 o
  -4  10   2      877.41      933.83     47.21 o
  -3  10   2      145.90      131.10     18.53 o
  -2  10   2      316.04      330.01     28.98 o
  -1  10   2       15.95       15.17      6.73 o
   0  10   2       57.83       49.69      8.16 o
   1  10   2       14.60       10.89      3.59 o
   2  10   2      334.39      369.97     33.03 o
   3  10   2      148.71      148.78     20.39 o
   4  10   2      896.62      975.79     49.14 o
   5  10   2       74.16       87.02     13.05 o
  -4  11   2       45.40       50.39      7.43 o
  -3  11   2        1.06        0.86      2.58 o
  -2  11   2      248.27      261.74     16.48 o
  -1  11   2      401.77      432.44     22.04 o
   0  11   2       71.52       77.17      9.54 o
   1  11   2      394.66      438.67     34.53 o
   2  11   2      261.01      289.92     27.66 o
   3  11   2        2.55        1.29      3.87 o
   4  11   2       45.72       53.44     10.74 o
  -2  12   2       34.97       40.24      8.45 o
  -1  12   2      225.81      238.49     14.15 o
   0  12   2       20.07       18.30      3.78 o
   1  12   2      207.67      236.59     22.02 o
   2  12   2       37.59       39.68      9.17 o
   1   0   3    16410.81    16666.18    204.64 o
   2   0   3     9647.48     9566.36     98.69 o
   3   0   3     3715.81     3646.81     61.95 o
   4   0   3     4778.59     4620.53     79.27 o
   5   0   3      343.82      335.90     22.69 o
   6   0   3      327.61      344.14     14.18 o
   7   0   3     1674.04     1689.29     57.18 o
   8   0   3      499.72      543.94     24.67 o
   9   0   3      103.38       91.66     14.35 o
  10   0   3       81.65       96.22     12.62 o
 -10   1   3      105.22       99.30     13.06 o
  -9   1   3      296.86      296.18     25.80 o
  -8   1   3      112.43      106.03     15.35 o
  -7   1   3      559.40      566.29     23.10 o
  -6   1   3     1067.61     1063.58     21.79 o
  -5   1   3     2269.53     2233.32     59.40 o
  -4   1   3      260.39      223.71     16.31 o
  -3   1   3      430.27      455.07     20.52 o
  -2   1   3     6086.74     6114.22     70.67 o
  -1   1   3      818.70      773.18     14.46 o
   0   1   3       82.73       94.34      8.92 o
   1   1   3     1089.47     1113.07     14.18 o
   2   1   3     5760.29     5873.35     51.53 o
   3   1   3      408.53      410.89     13.46 o
   4   1   3      273.74      245.67     11.35 o
   5   1   3     2276.95     2114.32     58.80 o
   6   1   3     1169.81     1203.90     31.84 o
   7   1   3      508.12      508.79     30.42 o
   8   1   3      162.24      181.57     23.91 o
   9   1   3      294.63      292.14     25.36 o
  10   1   3       98.71      101.58     12.92 o
 -10   2   3      210.16      206.82     17.70 o
  -9   2   3      846.95      866.17     43.24 o
  -8   2   3      501.91      515.20     32.44 o
  -7   2   3      504.81      521.14     19.48 o
  -6   2   3     1062.19     1000.00     22.05 o
  -5   2   3      129.89      133.87      9.61 o
  -1   2   3     5888.94     6275.76    184.83 o
   0   2   3    25048.65    27635.37    203.11 o
   1   2   3     5736.56     6175.28     54.30 o
   2   2   3      152.46      185.36      9.16 o
   3   2   3     5802.21     6237.45     62.45 o
   4   2   3     2356.41     2627.73     41.29 o
   5   2   3       94.14       96.61      8.29 o
   6   2   3      975.55      892.09     41.66 o
   7   2   3      518.25      478.88     31.44 o
   8   2   3      528.83      493.36     33.18 o
   9   2   3      824.45      844.83     41.31 o
  10   2   3      204.29      197.89     12.10 o
  -9   3   3      269.25      259.44     22.61 o
  -8   3   3      295.13      330.54     29.25 o
  -7   3   3      554.45      547.22     29.29 o
  -6   3   3      826.72      787.84     29.59 o
  -5   3   3     1635.25     1561.41     51.10 o
   0   3   3     2433.26     2577.60     33.06 o
   1   3   3      173.75      138.72      8.00 o
   2   3   3     1630.02     1688.11     30.90 o
   3   3   3     2065.60     2178.75     80.84 o
   4   3   3     1749.55     1773.37     82.20 o
   5   3   3     1574.82     1633.32     29.12 o
   6   3   3      838.56      811.38     36.97 o
   7   3   3      551.98      524.87     32.34 o
   8   3   3      309.68      300.69     24.80 o
   9   3   3      276.96      254.44     21.32 o
  -9   4   3       56.36       41.41      8.60 o
  -8   4   3      602.69      652.33     41.16 o
  -7   4   3      382.79      362.80     21.92 o
  -6   4   3      170.07      188.22     15.18 o
  -5   4   3      668.16      636.19     20.28 o
  -4   4   3     1418.32     1239.60     77.90 o
   0   4   3       25.44       42.77      8.45 o
   1   4   3     2132.49     2162.85     86.00 o
   2   4   3     2648.04     2512.49    111.05 o
   3   4   3     1167.74     1217.93     29.89 o
   4   4   3     1297.57     1227.39     40.27 o
   5   4   3      615.85      630.52     27.48 o
   6   4   3      155.68      166.91     16.66 o
   7   4   3      403.99      378.23     26.58 o
   8   4   3      603.21      598.65     33.38 o
   9   4   3       65.54       62.92     11.75 o
  -9   5   3      356.57      292.98     20.08 o
  -8   5   3      331.19      343.01     22.29 o
  -7   5   3      977.49      930.68     36.16 o
  -6   5   3     1126.69     1082.40     38.23 o
  -5   5   3     1195.15     1128.45     47.75 o
  -4   5   3     1300.30     1257.85     32.54 o
  -3   5   3     1886.02     1781.48     52.59 o
   0   5   3     1077.44      973.64     30.80 o
   1   5   3     1634.84     1721.85     33.91 o
   2   5   3     1210.41     1163.83     55.03 o
   3   5   3     2084.31     2115.66    110.27 o
   4   5   3     1305.67     1316.30     47.52 o
   9   5   3      344.33      403.36     28.02 o
  -8   6   3       81.35      102.23     16.34 o
  -7   6   3      521.59      529.88     27.06 o
  -6   6   3       37.87       40.28      7.84 o
  -5   6   3      394.47      390.14     20.78 o
  -4   6   3     1425.64     1424.56     29.71 o
  -3   6   3     1751.50     1594.44     37.73 o
  -2   6   3       19.85       21.09      3.41 o
  -1   6   3     1028.85      937.95     35.94 o
   0   6   3     4064.07     4111.87     50.66 o
   1   6   3      957.86      866.83     44.03 o
   2   6   3       28.44       30.50      5.13 o
   3   6   3     1692.59     1690.68     54.40 o
   8   6   3       75.75       98.63     15.34 o
  -8   7   3      292.27      274.01     24.95 o
  -7   7   3      256.33      269.99     28.80 o
  -6   7   3      405.56      379.11     36.40 o
  -5   7   3      602.68      645.78     39.78 o
  -4   7   3      930.82      881.63     30.42 o
  -3   7   3      728.98      693.73     35.41 o
  -2   7   3     1073.51     1042.37     32.45 o
  -1   7   3     1627.70     1584.09     30.58 o
   0   7   3     1821.70     1710.33     39.03 o
   1   7   3     1558.49     1481.73     35.53 o
   2   7   3     1102.48     1088.26     78.21 o
   3   7   3      662.12      603.39     35.93 o
   4   7   3      988.54      870.51     43.23 o
   6   7   3      451.94      511.43     34.71 o
   7   7   3      255.27      326.28     27.65 o
   8   7   3      278.78      342.83     26.10 o
  -7   8   3      160.03      197.28     23.14 o
  -6   8   3      119.53      121.41     20.24 o
  -4   8   3      320.27      305.46     18.46 o
  -3   8   3       54.08       47.85      7.65 o
  -2   8   3     2242.38     2264.60     51.18 o
  -1   8   3     2188.50     2189.87     49.57 o
   0   8   3      205.59      221.91     15.09 o
   1   8   3     2032.96     2057.66     68.48 o
   2   8   3     2220.14     2111.16     67.22 o
   3   8   3       46.06       48.99     11.32 o
   4   8   3      406.66      368.86     29.91 o
  -6   9   3      191.30      204.48     24.16 o
  -5   9   3      874.83      726.51     48.08 o
  -4   9   3       25.26       37.91     11.10 o
  -3   9   3      278.05      274.55     18.04 o
  -2   9   3     1246.99     1228.66     38.80 o
  -1   9   3      525.20      539.67     25.57 o
   0   9   3       17.45       14.72      4.79 o
   1   9   3      529.43      550.49     36.95 o
   2   9   3     1196.44     1289.47     61.06 o
   3   9   3      339.12      350.52     31.30 o
   4   9   3       16.91       12.89      6.30 o
  -5  10   3      242.60      223.06     24.33 o
  -4  10   3      377.48      347.52     28.45 o
  -3  10   3     1040.00     1028.91     50.02 o
  -2  10   3       94.66       79.16      9.93 o
  -1  10   3      120.21      124.95     12.47 o
   0  10   3     2577.81     2682.53     76.62 o
   1  10   3      143.33      155.07     21.54 o
   2  10   3       76.05       80.13     16.20 o
   3  10   3     1027.82     1150.93     56.46 o
   4  10   3      340.43      330.46     28.00 o
  -4  11   3      277.00      250.03     23.65 o
  -3  11   3       58.80       44.73     15.05 o
  -2  11   3       99.56       90.51      9.74 o
  -1  11   3       56.96       60.62      8.19 o
   0  11   3       37.16       35.95      8.59 o
   1  11   3       52.54       79.09     14.76 o
   2  11   3      118.12      133.18     19.09 o
   3  11   3       60.68       61.19     12.46 o
   4  11   3      265.94      294.78     23.78 o
  -1  12   3      391.79      441.97     27.34 o
   0  12   3       14.16       26.20      7.59 o
   1  12   3      443.69      531.86     33.03 o
   1   0   4     2008.45     1960.03     39.41 o
   2   0   4       74.38       62.88      7.46 o
   3   0   4       27.71       30.65      5.87 o
   4   0   4     3510.33     3370.92     71.28 o
   5   0   4      580.84      591.47     31.56 o
   6   0   4     1918.54     1859.54     41.05 o
   7   0   4       27.76       33.55      5.85 o
   9   0   4      143.25      147.47     17.95 o
  10   0   4      156.79      146.31     14.95 o
 -10   1   4      380.72      391.09     24.44 o
  -9   1   4      590.20      560.24     34.98 o
  -7   1   4      187.89      222.95     22.71 o
  -6   1   4       43.53       47.80      6.39 o
  -5   1   4     1043.53     1093.60     24.42 o
  -4   1   4     1974.25     1939.90     51.76 o
  -3   1   4     2149.53     2240.33     49.70 o
  -2   1   4     5795.89     5741.48     74.94 o
  -1   1   4    10685.50    10654.23    234.79 o
   0   1   4       79.99       90.98      8.34 o
   1   1   4    10853.99    11595.36    168.97 o
   2   1   4     5698.84     5789.22     86.75 o
   3   1   4     2167.30     2222.64     54.35 o
   4   1   4     2001.39     1908.57     54.38 o
   5   1   4     1083.68     1121.40     44.81 o
   6   1   4       55.26       55.39      7.34 o
   8   1   4      443.88      416.46     30.80 o
   9   1   4      570.71      555.48     33.81 o
  10   1   4      366.95      378.65     23.42 o
  -9   2   4      243.11      204.14     20.73 o
  -8   2   4      144.39      151.62     19.38 o
  -7   2   4     1015.76     1060.82     35.17 o
  -6   2   4      244.12      236.06     15.68 o
  -5   2   4     3120.84     3072.41     43.30 o
  -4   2   4       12.21       16.74      5.01 o
  -3   2   4     1094.79     1126.83     34.44 o
  -2   2   4     1805.69     1786.97     37.77 o
  -1   2   4    14985.55    15510.69     90.12 o
   0   2   4      804.68      835.15     15.46 o
   1   2   4    15627.62    19467.53    182.44 o
   2   2   4     1813.97     1877.19     84.75 o
   3   2   4     1156.92     1227.48     27.82 o
   4   2   4       17.29       30.55      4.61 o
   5   2   4     3295.97     3178.89     54.69 o
   6   2   4      245.75      237.37     14.96 o
   7   2   4     1002.72      927.26     43.52 o
   8   2   4      155.65      166.60     18.96 o
   9   2   4      258.37      236.33     21.17 o
  -9   3   4      727.35      701.71     37.16 o
  -8   3   4     1426.52     1571.42     65.39 o
  -7   3   4       88.88       93.60     10.94 o
  -6   3   4        6.63       21.47     15.89 o
  -5   3   4      617.95      577.75     23.03 o
  -4   3   4      863.42      859.71     35.05 o
  -3   3   4     3574.18     3476.86     64.79 o
  -2   3   4     1073.87     1030.07     29.40 o
  -1   3   4      697.87      686.61     16.08 o
   0   3   4     1898.88     1735.46     46.68 o
   1   3   4      699.80      773.86     20.72 o
   2   3   4     1000.87     1008.82     64.80 o
   3   3   4     3512.80     3594.59     75.94 o
   4   3   4      981.92     1006.17     28.22 o
   5   3   4      693.74      670.35     22.06 o
   6   3   4        7.16        6.73      3.87 o
   7   3   4       67.25       68.80     11.75 o
   8   3   4     1438.31     1385.09     51.94 o
   9   3   4      679.12      649.63     32.46 o
  -9   4   4       71.44       63.79     10.61 o
  -8   4   4       92.74      106.84     17.35 o
  -7   4   4       27.85       27.30      6.71 o
  -6   4   4     1968.92     1847.01     49.19 o
  -5   4   4       46.47       45.41      4.89 o
  -4   4   4     3166.92     3053.08     78.20 o
   0   4   4     8912.76     9426.12    132.22 o
   1   4   4      400.46      367.02     15.24 o
   2   4   4     2986.19     3337.62     80.43 o
   3   4   4       53.31       63.07      7.12 o
   4   4   4     3232.82     3527.52     68.22 o
   5   4   4       41.25       43.81      5.25 o
   7   4   4       25.19       22.62      6.73 o
   8   4   4      110.08       98.57     12.91 o
  -9   5   4      513.82      425.96     24.24 o
  -8   5   4      212.30      234.89     25.03 o
  -7   5   4       61.06       61.62     14.62 o
  -6   5   4      345.90      347.63     21.82 o
  -5   5   4      271.90      276.57     18.44 o
  -4   5   4      446.95      408.45     13.44 o
  -3   5   4     1385.39     1271.64     32.35 o
   0   5   4      778.94      733.02     35.90 o
   1   5   4     3004.48     3087.32    132.61 o
   2   5   4     2706.33     2648.83    211.02 o
   3   5   4     1237.91     1167.51     46.01 o
   4   5   4      393.28      380.14     15.67 o
   9   5   4      514.43      629.02     34.54 o
  -8   6   4      177.05      168.90     20.41 o
  -7   6   4      206.07      205.78     25.88 o
  -6   6   4      106.87      109.88     19.37 o
  -5   6   4     3365.75     3121.70    103.13 o
  -4   6   4      499.86      486.81     21.92 o
  -3   6   4      337.72      313.66     13.91 o
  -2   6   4      191.70      218.08     13.89 o
  -1   6   4     3971.76     4171.65     63.43 o
   0   6   4        7.12       11.02      4.86 o
   1   6   4     3924.07     3976.06     57.07 o
   2   6   4      202.11      217.04     20.43 o
   3   6   4      323.12      304.20     38.31 o
   8   6   4      167.61      169.29     19.97 o
  -8   7   4      335.67      331.75     26.15 o
  -7   7   4      276.76      288.73     28.96 o
  -6   7   4       44.60       30.94     10.60 o
  -5   7   4      293.38      252.59     29.25 o
  -4   7   4      193.14      183.51     14.16 o
  -3   7   4      219.10      194.64     14.43 o
  -2   7   4     1408.08     1412.64     38.44 o
  -1   7   4      430.70      425.28     16.18 o
   0   7   4       60.92       70.40      8.14 o
   1   7   4      395.82      366.06     17.94 o
   2   7   4     1402.86     1324.94     50.80 o
   7   7   4      300.05      382.03     29.55 o
   8   7   4      323.98      387.51     26.85 o
  -7   8   4        9.90       11.74      6.15 o
  -6   8   4      842.17      832.27     49.95 o
  -5   8   4       66.27       72.23     16.48 o
  -4   8   4      641.24      614.11     26.39 o
  -3   8   4       48.90       52.36      7.93 o
  -2   8   4      266.85      275.85     17.92 o
  -1   8   4       29.84       32.55      6.22 o
   0   8   4     3337.94     3539.78     62.97 o
   1   8   4       32.86       30.07      8.59 o
   2   8   4      264.73      261.66     23.90 o
   3   8   4       60.24       63.76     12.61 o
   4   8   4      553.80      504.81     34.94 o
  -6   9   4       95.01       85.07     15.20 o
  -5   9   4       29.09       30.07     10.03 o
  -4   9   4      178.96      160.51     13.92 o
  -3   9   4      474.21      446.00     23.01 o
  -2   9   4     1075.87     1092.88     36.97 o
  -1   9   4      129.80      134.16     12.87 o
   0   9   4       99.99       93.16     10.37 o
   1   9   4      140.54      147.01     19.95 o
   2   9   4     1147.04     1193.61     53.94 o
   3   9   4      545.56      561.12     39.42 o
   4   9   4      126.44      112.81     16.22 o
  -5  10   4      468.43      471.39     32.89 o
  -4  10   4       55.98       63.19     13.04 o
  -3  10   4      243.31      206.65     12.61 o
  -2  10   4       26.27       34.49      6.91 o
  -1  10   4      610.53      594.37     27.58 o
   0  10   4      233.20      220.21     15.69 o
   2  10   4       23.45       24.05      9.30 o
   3  10   4      222.67      225.74     24.75 o
   4  10   4       71.86       74.39     13.05 o
  -3  11   4      255.36      262.65     20.02 o
  -2  11   4      916.97      929.40     41.89 o
  -1  11   4      101.70       98.11     10.20 o
   0  11   4       15.74        9.16      6.44 o
   1  11   4      111.04      141.05     19.66 o
   2  11   4      943.65     1140.78     54.67 o
   3  11   4      286.02      372.59     28.69 o
   0  12   4      454.75      531.05     31.89 o
   1   0   5     3706.78     3608.82    122.99 o
   2   0   5      135.69      169.27     13.52 o
   3   0   5     2395.24     2570.50     59.05 o
   4   0   5     5008.91     4933.82     92.22 o
   5   0   5     2148.34     2191.07     46.07 o
   6   0   5      258.95      263.56     23.91 o
   7   0   5      157.50      171.35     19.67 o
   9   0   5       66.87       59.19     11.33 o
  -9   1   5      196.18      198.16     20.28 o
  -8   1   5      916.74     1009.05     47.96 o
  -7   1   5      864.92      904.35     47.32 o
  -6   1   5     1606.47     1644.58     63.08 o
  -5   1   5     1090.31     1083.23     32.78 o
  -4   1   5      738.14      715.49     32.90 o
  -3   1   5     1015.14      966.95     34.14 o
  -2   1   5     4183.96     4186.22     66.82 o
  -1   1   5      134.22      126.53     12.30 o
   0   1   5      481.13      494.24     13.94 o
   1   1   5      191.49      185.50      8.00 o
   2   1   5     4184.65     4279.81     78.28 o
   3   1   5      936.49      875.80     35.98 o
   4   1   5      639.77      654.87     33.09 o
   5   1   5     1091.19     1109.51     32.80 o
   6   1   5     1743.48     1805.65     61.49 o
   7   1   5      854.47      883.40     42.63 o
   8   1   5      943.23      911.05     44.92 o
   9   1   5      199.23      213.13     19.99 o
  -9   2   5       83.68       81.45     12.91 o
  -8   2   5       23.18       27.35      8.59 o
  -7   2   5     1200.75     1264.67     59.46 o
  -6   2   5     1674.08     1718.50     67.48 o
  -5   2   5       46.14       53.05      7.32 o
  -4   2   5     1565.99     1684.25     51.11 o
  -3   2   5     2957.06     3114.80     62.72 o
  -2   2   5      598.38      586.02     23.38 o
  -1   2   5     1633.87     1674.69     91.70 o
   0   2   5     3552.54     3444.98    104.78 o
   1   2   5     1654.88     2013.84     52.52 o
   2   2   5      628.03      690.86     31.73 o
   3   2   5     2973.15     3318.92     76.02 o
   4   2   5     1429.54     1488.57     53.46 o
   5   2   5       35.44       41.52      6.73 o
   6   2   5     1577.36     1580.16     55.73 o
   7   2   5     1128.32     1033.95     45.55 o
   8   2   5       28.61       27.20      7.87 o
   9   2   5       83.73       84.89     12.04 o
  -8   3   5      227.34      270.64     26.19 o
  -7   3   5      288.24      316.53     30.40 o
  -6   3   5      140.00      151.33     21.10 o
  -5   3   5     1186.27     1234.27     29.18 o
  -4   3   5      707.08      636.83     23.74 o
  -3   3   5     1244.00     1219.38     38.28 o
  -2   3   5     1547.01     1532.89     38.15 o
  -1   3   5     4947.75     5110.45    225.02 o
   0   3   5     1108.66     1144.34     40.87 o
   1   3   5     4837.49     5854.89    102.22 o
   2   3   5     1314.29     1483.76     51.29 o
   3   3   5     1171.84     1366.76     51.53 o
   4   3   5      680.67      730.71     26.33 o
   5   3   5     1267.45     1382.26     76.90 o
   6   3   5      191.56      190.57     12.93 o
   7   3   5      284.44      250.52     21.46 o
   8   3   5      256.93      265.36     21.60 o
   9   3   5      325.20      317.91     20.92 o
  -9   4   5       28.63       23.77      6.58 o
  -8   4   5      341.29      367.22     30.59 o
  -7   4   5       10.81       14.60      8.45 o
  -6   4   5      578.60      544.79     41.21 o
  -5   4   5     1694.23     1646.70     68.44 o
  -4   4   5     1479.69     1348.23     41.01 o
  -3   4   5      272.65      285.21     14.58 o
   0   4   5      554.28      609.70     32.33 o
   1   4   5     5493.98     5824.38    109.98 o
   2   4   5     3583.41     4340.02     97.24 o
   3   4   5      274.38      314.93     20.62 o
   4   4   5     1547.23     1597.92     38.68 o
   5   4   5     1710.50     1815.85     60.86 o
   6   4   5      577.46      566.40     33.66 o
  -8   5   5      406.76      415.62     31.94 o
  -7   5   5        8.70        6.15      6.44 o
  -6   5   5      240.33      244.65     28.35 o
  -5   5   5      509.26      459.67     37.23 o
  -4   5   5      597.94      538.81     23.87 o
  -3   5   5      821.27      776.72     28.24 o
  -2   5   5     1843.83     1811.18     69.45 o
   0   5   5      182.95      158.38     17.98 o
   1   5   5      624.66      590.93     35.54 o
   2   5   5     1760.96     1837.24     67.87 o
   3   5   5      812.66      811.39     23.55 o
   4   5   5      654.60      729.89     28.75 o
   5   5   5      612.66      613.88     35.44 o
  -8   6   5       78.47       84.45     14.06 o
  -7   6   5      553.63      542.99     40.03 o
  -6   6   5      963.63      990.16     56.65 o
  -5   6   5      790.54      722.99     48.11 o
  -4   6   5      565.90      504.27     24.26 o
  -3   6   5     2764.45     2775.73     54.62 o
  -2   6   5     1165.89     1196.83     34.24 o
  -1   6   5       95.71      101.80      9.61 o
   0   6   5     2306.83     2320.44     44.96 o
   1   6   5      140.06      155.60     28.15 o
   2   6   5     1158.16     1141.41     72.59 o
   3   6   5     2755.74     2691.83     84.66 o
   8   6   5       71.24      109.10     15.48 o
  -7   7   5      134.64      133.53     18.81 o
  -6   7   5      643.14      566.89     41.85 o
  -5   7   5      217.88      204.24     25.60 o
  -4   7   5      621.24      613.63     27.52 o
  -3   7   5     1385.32     1311.40     38.80 o
  -2   7   5      166.08      168.31     13.61 o
  -1   7   5      357.07      357.35     19.51 o
   0   7   5       49.65       56.93      7.49 o
   1   7   5      346.38      363.43     28.58 o
   2   7   5      147.40      143.90     17.09 o
   7   7   5      159.72      206.31     20.97 o
  -7   8   5      492.66      467.36     31.62 o
  -6   8   5      138.74      114.15     18.23 o
  -5   8   5      515.12      449.97     36.95 o
  -4   8   5      522.33      506.27     25.29 o
  -3   8   5       80.66       77.96      8.29 o
  -2   8   5      471.59      492.27     24.34 o
  -1   8   5     1794.87     1858.13     47.05 o
   0   8   5       43.90       48.66     11.46 o
   1   8   5     1785.96     1899.41     70.86 o
   2   8   5      520.93      539.97     35.93 o
   3   8   5       80.73       78.85     14.48 o
  -6   9   5      189.32      177.06     19.85 o
  -5   9   5      417.14      349.08     30.22 o
  -4   9   5      373.09      347.45     20.03 o
  -3   9   5      180.54      170.12     14.67 o
  -2   9   5      105.28      113.06     11.72 o
  -1   9   5      848.55      891.34     32.87 o
   0   9   5      294.86      319.03     29.97 o
   1   9   5      864.27      948.01     50.82 o
   2   9   5      113.48      123.68     17.36 o
   3   9   5      152.41      174.92     21.55 o
  -5  10   5       17.99       18.90      6.30 o
  -4  10   5      142.33      115.24     10.45 o
  -3  10   5      601.33      532.71     23.97 o
  -2  10   5       50.45       47.70     10.88 o
  -1  10   5      137.95      127.85     11.92 o
   0  10   5     2116.77     2241.18     79.06 o
   1  10   5      156.39      163.45     20.83 o
   2  10   5       39.74       60.01     13.46 o
   3  10   5      600.37      720.99     42.71 o
   0  11   5      131.56      174.73     21.39 o
   1  11   5      617.68      751.13     44.35 o
   2  11   5      139.41      180.39     21.11 o
   3  11   5       89.68       89.36     13.34 o
   0   0   6     2924.30     3285.04     58.94 o
   1   0   6     3672.95     4194.38     51.35 o
   2   0   6      279.72      292.01     19.35 o
   3   0   6    15231.85    16136.00    182.23 o
   4   0   6      148.73      173.39     12.49 o
   5   0   6      484.18      469.41     21.96 o
   6   0   6       13.67       13.03      6.01 o
   7   0   6      521.55      580.64     36.80 o
   8   0   6        0.04        1.43      3.29 o
   9   0   6      506.15      496.67     29.72 o
  -9   1   6       25.97       20.48      6.58 o
  -8   1   6       34.32       43.53     10.03 o
  -7   1   6      205.41      234.96     24.30 o
  -6   1   6     1002.65      980.22     49.26 o
  -5   1   6     1218.05     1237.65     36.30 o
  -4   1   6     1589.94     1609.76     38.43 o
  -3   1   6      457.20      493.51     25.82 o
  -2   1   6     1098.17      988.21     34.08 o
  -1   1   6     2301.79     2265.53     35.24 o
   0   1   6      847.80      990.77     21.73 o
   1   1   6     2054.01     2311.20     55.55 o
   2   1   6     1067.85     1053.01     39.38 o
   3   1   6      497.48      564.24     30.50 o
   4   1   6     1506.41     1552.66     38.51 o
   5   1   6     1184.81     1231.52     36.27 o
   6   1   6      968.06      989.83     46.58 o
   7   1   6      156.38      185.99     19.96 o
   8   1   6       40.60       51.73     12.68 o
   9   1   6       20.17       18.47      6.01 o
  -9   2   6       27.28       24.77      7.16 o
  -8   2   6      578.43      655.13     39.46 o
  -7   2   6       27.74       23.06      8.17 o
  -6   2   6      130.12      120.72     18.23 o
  -5   2   6      424.57      425.56     21.41 o
  -4   2   6     2811.15     2781.79     68.18 o
  -3   2   6      137.66      124.42     12.79 o
  -2   2   6    11937.74    12719.59    131.71 o
  -1   2   6      763.87      763.53     20.05 o
   0   2   6      127.95      136.52     13.79 o
   1   2   6      715.11      881.64     36.62 o
   2   2   6    11811.70    14726.07    178.18 o
   3   2   6      136.64      140.79     16.09 o
   4   2   6     2756.30     2880.09     95.42 o
   5   2   6      426.75      442.86     21.57 o
   6   2   6      133.18      150.59     17.66 o
   7   2   6       34.32       25.69      5.37 o
   8   2   6      564.12      554.82     31.48 o
   9   2   6       26.82       33.07      6.88 o
  -9   3   6      126.85      109.41     13.07 o
  -8   3   6       82.45       93.19     15.20 o
  -7   3   6      784.67      816.70     48.25 o
  -6   3   6     2302.69     2431.79     85.25 o
  -5   3   6     2491.71     2263.18     79.25 o
  -4   3   6       76.98       66.18      8.04 o
  -3   3   6      600.82      640.90     18.28 o
  -2   3   6     2505.35     2363.70     50.05 o
  -1   3   6      600.00      506.53     28.42 o
   0   3   6      389.63      367.51     24.48 o
   1   3   6      497.43      487.81     29.50 o
   2   3   6     2501.80     2898.29     76.76 o
   3   3   6      555.93      712.78     26.45 o
   4   3   6       80.51       82.10      9.32 o
   5   3   6     2510.71     2627.31     75.48 o
   6   3   6     2433.59     2626.06     76.41 o
   7   3   6      756.65      752.22     38.75 o
  -8   4   6       46.63       56.30     11.60 o
  -7   4   6     1056.02     1127.48     57.79 o
  -6   4   6      414.57      414.02     35.84 o
  -5   4   6      953.85      899.90     51.25 o
  -4   4   6      175.39      165.55     10.35 o
  -3   4   6     2296.91     2226.16     47.24 o
  -2   4   6      475.99      438.06     27.26 o
   0   4   6      426.55      461.91     30.14 o
   1   4   6      995.69     1049.93     46.82 o
   2   4   6      476.38      534.10     23.84 o
   3   4   6     2406.49     2847.87    113.03 o
   4   4   6      178.19      202.94     15.24 o
   5   4   6      908.65      960.66     46.08 o
   6   4   6      410.76      429.15     30.20 o
  -8   5   6       22.54       16.04      6.73 o
  -7   5   6      791.91      800.94     47.98 o
  -6   5   6     1395.13     1343.27     65.63 o
  -5   5   6     1770.71     1765.35     73.96 o
  -4   5   6      478.19      458.82     22.86 o
  -3   5   6      448.74      441.37     21.80 o
  -2   5   6      620.77      589.43     24.27 o
  -1   5   6     1357.54     1396.35     53.40 o
   0   5   6      941.40     1011.43     49.90 o
   1   5   6     1402.41     1451.47     39.70 o
   2   5   6      608.21      657.78     40.57 o
   3   5   6      487.35      581.56     26.55 o
   4   5   6      480.46      535.30     35.04 o
   5   5   6     1702.63     1764.59     63.42 o
   6   5   6     1466.96     1464.03     54.78 o
  -8   6   6      394.91      401.74     27.20 o
  -7   6   6      161.27      165.93     20.97 o
  -6   6   6      423.42      388.40     34.40 o
  -5   6   6       80.11       72.72      9.48 o
  -4   6   6      197.33      188.65     15.08 o
  -3   6   6       18.50       24.82      5.82 o
  -2   6   6     3624.02     3536.38    133.23 o
  -1   6   6      241.36      224.05     14.89 o
   0   6   6      141.08      154.67     18.82 o
   1   6   6      228.00      231.73     25.69 o
   8   6   6      402.52      555.79     32.42 o
  -7   7   6       71.80       66.52     12.47 o
  -6   7   6      543.57      525.79     38.57 o
  -5   7   6      976.33      892.94     32.44 o
  -4   7   6      628.56      584.56     27.11 o
  -3   7   6       32.42       33.98      6.89 o
  -2   7   6      721.38      662.86     53.94 o
  -1   7   6      571.65      579.35     25.43 o
   0   7   6     1668.53     1806.04     69.24 o
   1   7   6      626.21      668.03     40.97 o
  -6   8   6      139.78      128.96     17.81 o
  -5   8   6        7.54        1.15      4.15 o
  -4   8   6       70.85       68.93      9.43 o
  -3   8   6     1103.75     1041.76     37.30 o
  -2   8   6      313.23      311.53     28.68 o
  -1   8   6     1135.63     1104.17     36.41 o
   0   8   6       12.49       22.18      8.16 o
   1   8   6     1139.61     1212.19     58.64 o
  -5   9   6      323.98      283.13     25.25 o
  -4   9   6      459.04      419.72     23.52 o
  -3   9   6      401.00      351.67     20.36 o
  -2   9   6      395.79      364.45     30.77 o
  -1   9   6      102.74      147.46     19.79 o
   0   9   6       41.57       47.41     11.89 o
   1   9   6       93.38      104.26     17.50 o
   3   9   6      418.99      428.73     32.96 o
  -4  10   6      689.33      594.41     63.48 o
  -3  10   6       10.40        9.88      5.30 o
  -2  10   6      549.92      510.05     33.95 o
  -1  10   6       96.32       78.88     14.35 o
   0  10   6        4.33        9.44      6.15 o
   1  10   6       98.77       85.63     14.77 o
   2  10   6      517.43      607.63     40.58 o
   3  10   6       11.60       14.88      6.44 o
   0  11   6        7.91        9.02      5.58 o
   1  11   6       29.42       34.08      8.74 o
   2  11   6       10.42       24.48      7.87 o
   1   0   7     2379.01     2652.93     40.24 o
   2   0   7      758.00      727.97     32.33 o
   3   0   7       35.55       34.10      8.67 o
   4   0   7     1549.93     1491.40     31.51 o
   5   0   7     1470.54     1530.96     59.32 o
   6   0   7      541.74      563.16     36.97 o
   7   0   7       42.22       34.66      9.31 o
   8   0   7      777.25      859.60     41.12 o
   9   0   7      110.12      103.76     12.48 o
  -9   1   7      427.93      436.50     26.21 o
  -8   1   7      211.73      235.75     22.29 o
  -7   1   7      584.36      626.61     39.60 o
  -6   1   7      904.39      933.00     48.82 o
  -5   1   7      922.19      921.40     46.69 o
  -4   1   7      903.98      922.94     24.33 o
  -3   1   7      996.89     1098.52     29.88 o
  -2   1   7     2979.70     3056.55     66.16 o
  -1   1   7     1236.08     1346.14     34.90 o
   0   1   7     1701.48     1888.94     50.76 o
   1   1   7     1099.20     1206.98     42.60 o
   2   1   7     3096.34     3588.69     79.29 o
   3   1   7     1179.39     1369.56     61.92 o
   4   1   7     1021.62     1107.78     46.65 o
   5   1   7      951.12     1012.12     47.16 o
   6   1   7      809.94      816.88     43.47 o
   7   1   7      619.26      646.00     37.61 o
   8   1   7      204.54      209.13     25.10 o
   9   1   7      429.22      394.09     22.73 o
  -9   2   7      150.67      151.74     15.37 o
  -8   2   7        0.85        6.73      4.72 o
  -7   2   7      532.05      584.41     39.12 o
  -6   2   7      536.59      531.89     37.82 o
  -5   2   7       81.61      103.37     16.20 o
  -4   2   7     1416.13     1423.93     30.56 o
  -3   2   7     4539.13     4552.18     53.25 o
  -2   2   7      278.15      289.49     19.04 o
  -1   2   7      673.15      666.79     31.53 o
   0   2   7     1816.08     2019.60     57.77 o
   1   2   7      716.44      801.08     37.13 o
   2   2   7      280.81      359.04     25.67 o
   3   2   7     4781.47     5397.69    114.32 o
   4   2   7     1534.73     1717.03     42.98 o
   5   2   7       95.22       98.39     14.63 o
   6   2   7      520.61      530.10     34.48 o
   7   2   7      567.79      624.07     36.40 o
   8   2   7        0.24        5.72      3.57 o
  -8   3   7      286.33      309.44     26.09 o
  -7   3   7      271.11      315.12     29.10 o
  -6   3   7       25.56       20.62      9.16 o
  -5   3   7      607.33      583.02     40.08 o
  -4   3   7      936.41      849.25     23.84 o
  -3   3   7      750.64      721.80     26.77 o
  -2   3   7      662.00      704.97     36.14 o
  -1   3   7     1848.98     1882.91     58.87 o
   0   3   7     3608.62     4167.81     90.71 o
   1   3   7     1939.09     2266.26     67.60 o
   2   3   7      510.82      634.83     25.52 o
   3   3   7      786.81      931.39     31.98 o
   4   3   7      849.40      885.31     44.28 o
   5   3   7      597.59      647.34     38.19 o
   6   3   7       57.63       58.03     11.75 o
   7   3   7      234.48      254.41     22.88 o
  -8   4   7      303.81      356.53     26.97 o
  -7   4   7      199.01      206.76     23.58 o
  -6   4   7      233.35      233.67     26.19 o
  -5   4   7      799.45      794.12     30.64 o
  -4   4   7     1532.14     1458.20     41.28 o
  -3   4   7     1764.64     1764.32     43.98 o
  -2   4   7     4287.41     4287.56    120.29 o
  -1   4   7     1311.51     1415.64     53.78 o
   0   4   7      221.60      227.97     15.46 o
   1   4   7     1368.93     1572.61     33.35 o
   2   4   7     4252.80     5130.86    101.09 o
   3   4   7     1782.59     2247.38     52.89 o
   4   4   7     1493.29     1750.86     65.12 o
   5   4   7      841.35      908.87     46.28 o
   6   4   7      228.63      251.92     23.74 o
   7   4   7      231.14      236.41     21.15 o
  -8   5   7      274.66      260.66     21.77 o
  -7   5   7      299.49      281.83     26.67 o
  -6   5   7      431.74      428.37     35.28 o
  -5   5   7      368.78      340.05     20.19 o
  -4   5   7      110.44       96.10     11.13 o
  -3   5   7      251.02      222.54     16.10 o
  -2   5   7      807.70      786.44     29.27 o
  -1   5   7     1555.88     1624.40     61.90 o
   0   5   7      402.04      429.94     22.90 o
   1   5   7     1450.14     1612.84     62.48 o
   3   5   7      283.01      300.29     27.37 o
   4   5   7       83.37       88.89     14.91 o
   5   5   7      319.16      316.76     27.39 o
  -7   6   7      715.19      673.48     38.91 o
  -6   6   7      584.98      559.77     39.33 o
  -5   6   7      733.97      675.03     28.41 o
  -4   6   7      285.54      275.89     18.64 o
  -3   6   7     1221.33     1156.19     38.16 o
  -2   6   7      293.23      310.15     27.96 o
  -1   6   7      334.60      321.88     28.85 o
   0   6   7     2046.06     2388.64     79.49 o
   1   6   7      327.81      357.46     30.15 o
  -7   7   7      178.64      182.49     18.40 o
  -6   7   7      567.42      547.65     36.43 o
  -5   7   7       82.34       78.25      9.42 o
  -4   7   7      388.20      351.77     20.95 o
  -3   7   7       68.35       69.97      9.83 o
  -2   7   7      492.06      478.64     35.90 o
  -1   7   7      649.70      705.42     44.33 o
   0   7   7     1451.68     1610.62     67.96 o
   1   7   7      723.99      775.09     46.59 o
  -6   8   7       19.44       23.19      6.73 o
  -5   8   7      204.21      214.03     15.61 o
  -4   8   7      764.77      701.42     28.52 o
  -3   8   7      159.94      139.04     18.38 o
  -2   8   7     1055.54     1007.06     52.37 o
  -1   8   7     1387.64     1442.34     65.03 o
   0   8   7       15.00       21.76      8.31 o
   1   8   7     1362.38     1470.47     66.61 o
  -5   9   7      590.85      477.61     28.79 o
  -4   9   7       45.77       32.50      5.72 o
  -3   9   7      129.68      148.14     18.37 o
  -2   9   7      434.40      432.66     33.11 o
  -1   9   7      575.65      579.31     40.19 o
   0   9   7      174.97      171.57     22.27 o
   1   9   7      571.07      635.82     41.49 o
  -3  10   7      426.33      392.41     26.05 o
  -2  10   7      165.93      177.77     19.26 o
  -1  10   7       62.58       59.76     12.46 o
   0  10   7      300.57      308.42     27.25 o
   1  10   7       59.58       61.34     11.89 o
   2  10   7      168.38      204.94     22.13 o
   0  11   7      195.18      268.37     23.31 o
   0   0   8     7385.07     8617.67    114.23 o
   1   0   8      375.24      416.64     24.58 o
   2   0   8      482.23      526.40     20.65 o
   3   0   8      522.11      521.93     18.33 o
   4   0   8     1547.46     1599.18     41.88 o
   5   0   8        0.31       16.30     23.61 o
   6   0   8     1130.01     1160.71     53.62 o
   7   0   8       88.87       85.32     13.91 o
   8   0   8      129.53      129.06     15.65 o
  -8   1   8      276.67      303.05     23.92 o
  -7   1   8      236.13      252.83     24.46 o
  -6   1   8      218.80      219.64     23.59 o
  -5   1   8      388.17      404.37     21.37 o
  -4   1   8      953.67      972.62     32.39 o
  -3   1   8      993.48     1017.70     25.37 o
  -2   1   8     3070.49     3273.42     53.39 o
  -1   1   8     1515.55     1616.94     37.26 o
   0   1   8       20.32       19.61      6.01 o
   1   1   8     1570.02     1847.78     56.30 o
   2   1   8     3175.21     3472.12    119.91 o
   3   1   8      985.54     1013.49     31.87 o
   4   1   8      922.31      949.24     44.95 o
   5   1   8      382.95      404.72     27.80 o
   6   1   8      246.18      253.03     24.18 o
   7   1   8      255.47      252.24     23.33 o
   8   1   8      290.24      291.84     18.74 o
  -8   2   8       29.70       43.54      9.45 o
  -7   2   8      111.11      122.81     17.22 o
  -6   2   8       20.43       19.33      7.73 o
  -5   2   8     3341.80     3522.84     64.87 o
  -4   2   8      171.21      172.41     13.72 o
  -3   2   8      305.41      307.42     17.64 o
  -2   2   8      397.14      362.68     18.22 o
  -1   2   8     3856.90     4112.93     63.98 o
   0   2   8        4.78        4.91      2.77 o
   1   2   8     4042.29     4669.15     77.89 o
   2   2   8      368.36      399.97     19.82 o
   3   2   8      296.79      317.28     18.42 o
   4   2   8      145.92      186.55     20.25 o
   5   2   8     3137.49     3382.29     90.64 o
   6   2   8       19.76       22.33      7.73 o
   7   2   8      113.16      128.56     16.50 o
   8   2   8       35.00       45.83      8.88 o
  -8   3   8      809.46      804.15     38.59 o
  -7   3   8      154.38      167.33     20.54 o
  -6   3   8      202.55      207.05     23.72 o
  -5   3   8      118.79      107.53     11.33 o
  -4   3   8      732.84      724.98     28.95 o
  -3   3   8     2220.09     2187.07     49.65 o
  -2   3   8     1078.35      995.61     31.54 o
  -1   3   8     1661.66     1740.66     62.44 o
   0   3   8       32.51       67.14     43.25 o
   1   3   8     1753.84     1973.13     37.61 o
   2   3   8     1157.21     1382.94     39.39 o
   3   3   8     2103.10     2400.87     74.99 o
   4   3   8      684.21      748.40     41.76 o
   5   3   8      130.88      143.96     18.66 o
   6   3   8      177.11      190.40     20.98 o
   7   3   8      195.14      221.41     20.85 o
  -8   4   8        9.00       20.18      7.02 o
  -7   4   8      228.97      228.38     23.03 o
  -6   4   8     1184.67     1222.50     57.38 o
  -5   4   8      215.49      218.90     16.38 o
  -4   4   8      876.73      819.53     31.69 o
  -3   4   8      131.01      134.13     12.33 o
  -2   4   8      970.94      948.46     46.76 o
  -1   4   8      268.15      267.55     24.93 o
   0   4   8     7035.85     7977.86    120.36 o
   1   4   8      287.87      326.04     19.91 o
   2   4   8     1064.15     1222.87     54.07 o
   3   4   8      152.46      176.80     21.11 o
   4   4   8      883.83     1005.13     50.71 o
   5   4   8      229.82      258.54     25.32 o
   6   4   8     1081.99     1156.81     51.08 o
   7   4   8      235.21      220.36     19.86 o
  -7   5   8      154.51      160.61     18.68 o
  -6   5   8      292.27      291.53     27.53 o
  -5   5   8      213.21      226.79     16.48 o
  -4   5   8      527.65      497.52     25.01 o
  -3   5   8      901.79      893.47     33.23 o
  -2   5   8      189.49      189.47     21.85 o
  -1   5   8     1379.07     1289.92     58.74 o
   0   5   8      459.40      492.39     36.04 o
   1   5   8     1363.64     1474.94     62.27 o
   4   5   8      584.37      654.78     40.91 o
   5   5   8      215.24      244.22     23.87 o
  -7   6   8      353.99      369.88     25.86 o
  -6   6   8       34.73       42.96     11.02 o
  -5   6   8      760.67      732.21     28.96 o
  -4   6   8      245.33      240.62     17.31 o
  -3   6   8      406.62      386.60     22.02 o
  -2   6   8      114.76      115.50     18.08 o
  -1   6   8     3460.32     3705.85    105.67 o
   0   6   8       21.39       35.65     10.73 o
   1   6   8     3444.58     3759.54    106.10 o
  -6   7   8       89.73       87.35     13.48 o
  -5   7   8      123.12      111.25     10.63 o
  -4   7   8      226.53      204.02     15.40 o
  -3   7   8      504.31      453.55     34.03 o
  -2   7   8      172.05      178.88     22.41 o
  -1   7   8      231.84      223.45     25.75 o
   0   7   8      110.29      113.77     18.51 o
   1   7   8      218.26      240.63     26.32 o
  -5   8   8       22.88       21.79      4.63 o
  -4   8   8      479.84      440.99     20.78 o
  -3   8   8      120.09      110.22     16.07 o
  -2   8   8      342.06      323.89     29.29 o
  -1   8   8       35.83       31.94     10.03 o
   0   8   8      786.50      812.85     49.27 o
   1   8   8       38.18       30.79      9.60 o
  -4   9   8      111.29      105.20     12.78 o
  -3   9   8      376.43      363.23     27.02 o
  -2   9   8      431.71      417.73     31.39 o
  -1   9   8      164.31      177.44     21.40 o
   0   9   8        7.18        4.01      5.15 o
   1   9   8      184.25      181.26     21.13 o
  -2  10   8       46.58       34.10      8.02 o
  -1  10   8      751.20      803.63     40.58 o
   0  10   8       29.87       33.80      8.88 o
   1  10   8      765.48      802.47     39.14 o
   1   0   9     5395.90     5631.27    117.36 o
   2   0   9     2350.76     2544.75     41.08 o
   3   0   9      832.91      861.06     30.66 o
   4   0   9      899.83      930.36     32.83 o
   5   0   9      577.86      608.07     26.82 o
   6   0   9      251.13      270.05     25.19 o
   7   0   9      251.74      255.27     23.18 o
   8   0   9      208.65      228.22     19.28 o
  -8   1   9      197.80      204.99     18.27 o
  -7   1   9      369.71      373.84     28.16 o
  -6   1   9      472.31      466.68     33.72 o
  -5   1   9      312.72      304.31     18.96 o
  -4   1   9      258.03      253.69     17.13 o
  -3   1   9      686.06      678.81     27.31 o
  -2   1   9     1504.05     1487.49     38.82 o
  -1   1   9      123.57      118.57     16.79 o
   0   1   9       12.13        7.81      7.30 o
   1   1   9      107.92      107.73      8.17 o
   2   1   9     1409.44     1478.20     38.03 o
   3   1   9      563.85      593.78     34.82 o
   4   1   9      245.41      248.90     17.19 o
   5   1   9      318.52      311.14     19.20 o
   6   1   9      458.94      489.97     33.57 o
   7   1   9      379.21      407.73     29.04 o
   8   1   9      176.74      196.83     17.40 o
  -8   2   9       23.74       32.36      7.44 o
  -7   2   9      179.23      164.71     18.83 o
  -6   2   9     1180.37     1227.37     55.16 o
  -5   2   9      135.92      133.45     12.64 o
  -4   2   9      822.09      849.02     31.68 o
  -3   2   9     2300.67     2391.56     52.37 o
  -2   2   9      419.58      430.63     20.88 o
  -1   2   9      357.27      350.34     28.88 o
   0   2   9     2501.04     2662.02     54.70 o
   1   2   9      387.53      412.20     16.78 o
   2   2   9      461.99      501.41     23.08 o
   3   2   9     2188.49     2465.29     74.90 o
   4   2   9      900.07      949.54     47.81 o
   5   2   9      139.80      153.49     17.59 o
   6   2   9     1200.18     1305.49     54.90 o
   7   2   9      168.28      179.47     18.97 o
   8   2   9       19.83       30.92      7.30 o
  -8   3   9      202.52      198.18     17.13 o
  -7   3   9      178.38      180.11     19.40 o
  -6   3   9      180.99      172.17     20.70 o
  -5   3   9      840.96      825.54     31.27 o
  -4   3   9      747.57      729.64     29.56 o
  -3   3   9      818.13      778.85     29.95 o
  -2   3   9      123.88      156.31     19.52 o
  -1   3   9      578.05      610.05     38.91 o
   0   3   9      402.92      450.67     22.96 o
   1   3   9      518.05      574.85     25.24 o
   2   3   9      107.61      148.93     18.36 o
   3   3   9      901.30     1022.30     49.72 o
   4   3   9      752.54      772.93     44.29 o
   5   3   9      865.55      955.34     48.19 o
   6   3   9      189.81      209.87     21.71 o
   7   3   9      177.94      186.43     18.69 o
  -7   4   9      300.48      339.48     25.67 o
  -6   4   9      296.37      276.44     25.51 o
  -5   4   9     1155.93     1158.68     37.15 o
  -4   4   9       16.13       27.66     13.45 o
  -3   4   9      139.20      138.23     12.90 o
  -2   4   9     1638.18     1713.64     67.39 o
  -1   4   9     1138.73     1133.93     54.72 o
   0   4   9       41.30       32.94      9.74 o
   1   4   9     1072.63     1156.98     55.37 o
   2   4   9     1713.42     1999.69     70.78 o
   3   4   9      128.50      156.31     19.95 o
   4   4   9       39.30       46.11     11.32 o
   5   4   9     1068.34     1141.22     52.82 o
   6   4   9      309.25      321.22     25.80 o
  -7   5   9       64.69       72.39     11.18 o
  -6   5   9      200.55      188.25     20.42 o
  -5   5   9      649.77      601.17     26.08 o
  -4   5   9     1164.13     1135.98     37.37 o
  -3   5   9     1697.49     1608.86     44.83 o
  -2   5   9     2118.98     2077.77     77.38 o
  -1   5   9      186.30      192.03     23.57 o
   0   5   9      386.21      416.97     34.66 o
   1   5   9      210.13      218.03     24.88 o
  -6   6   9      219.34      217.61     20.15 o
  -5   6   9        4.65       10.49      3.74 o
  -4   6   9      493.08      439.58     22.58 o
  -3   6   9       52.13       91.83     15.62 o
  -2   6   9      200.18      186.90     23.15 o
  -1   6   9      420.41      441.24     36.13 o
   0   6   9     2351.82     2558.08     89.84 o
   1   6   9      453.05      535.45     39.19 o
  -5   7   9      527.13      506.34     20.71 o
  -4   7   9      457.70      414.04     20.46 o
  -3   7   9     1236.33     1147.25     53.19 o
  -2   7   9      571.28      542.48     38.58 o
  -1   7   9      169.75      167.23     22.55 o
   0   7   9        4.07       14.45      8.01 o
   1   7   9      186.70      235.28     25.72 o
  -4   8   9      259.95      233.54     20.32 o
  -3   8   9        1.10        8.59      4.58 o
  -2   8   9      611.66      567.92     37.76 o
  -1   8   9     1043.20     1080.58     54.14 o
   0   8   9      196.93      165.05     21.13 o
   1   8   9     1048.40     1173.74     55.47 o
  -3   9   9       85.99       72.86     11.33 o
  -2   9   9      333.97      325.52     25.98 o
  -1   9   9       65.70       69.37     12.76 o
   0   9   9       41.21       49.56     11.18 o
   1   9   9       83.58       88.33     13.62 o
   0   0  10      449.23      448.43     34.01 o
   1   0  10      348.85      341.34     20.77 o
   2   0  10      123.28      135.06     12.24 o
   3   0  10     3712.88     4012.75     70.62 o
   4   0  10        2.85        7.16      3.95 o
   5   0  10       43.30       42.80      7.42 o
   6   0  10      316.67      324.57     26.53 o
   7   0  10      662.56      625.07     34.06 o
  -7   1  10      394.23      392.46     26.89 o
  -6   1  10      768.72      755.50     40.52 o
  -5   1  10      398.90      387.67     21.18 o
  -4   1  10      689.05      710.91     29.31 o
  -3   1  10       37.14       41.14      7.15 o
  -2   1  10      334.40      326.18     18.64 o
  -1   1  10     2382.66     2492.79     82.36 o
   0   1  10     1415.37     1519.83     62.35 o
   1   1  10     2467.81     2652.09     52.55 o
   2   1  10      322.70      327.10     25.24 o
   3   1  10       36.62       39.37      7.27 o
   4   1  10      599.55      657.18     28.56 o
   5   1  10      485.55      528.61     24.90 o
   6   1  10      819.58      786.62     41.45 o
   7   1  10      391.04      422.64     27.76 o
  -7   2  10      263.19      238.89     20.60 o
  -6   2  10      617.82      599.48     36.02 o
  -5   2  10        6.07        8.91      3.81 o
  -4   2  10     2249.36     2348.33     53.85 o
  -3   2  10       66.38       62.83      8.95 o
  -2   2  10     1907.67     1941.43     72.88 o
  -1   2  10      434.10      455.26     34.85 o
   0   2  10      146.80      173.91     21.55 o
   1   2  10      421.20      451.08     22.15 o
   2   2  10     1903.47     2224.21     69.58 o
   3   2  10       65.92       71.37     12.90 o
   4   2  10     2292.35     2567.48     76.74 o
   5   2  10        2.77        2.36      4.86 o
   6   2  10      628.35      633.77     36.76 o
   7   2  10      260.00      268.26     21.61 o
  -7   3  10      385.65      387.49     25.45 o
  -6   3  10      814.56      758.10     40.00 o
  -5   3  10      377.30      366.76     20.37 o
  -4   3  10      159.06      151.89     13.48 o
  -3   3  10      535.65      562.59     25.66 o
  -2   3  10      391.04      370.78     31.92 o
  -1   3  10      293.35      298.89     28.53 o
   0   3  10     1361.90     1403.00     63.11 o
   1   3  10      266.89      295.42     18.41 o
   2   3  10      432.92      438.82     32.10 o
   3   3  10      523.38      560.84     37.24 o
   4   3  10      133.09      139.38     18.81 o
   5   3  10      369.58      410.03     21.99 o
   6   3  10      717.46      730.10     38.74 o
   7   3  10      382.78      358.11     23.71 o
  -7   4  10      781.48      752.52     33.49 o
  -6   4  10      138.83      142.02     16.37 o
  -5   4  10      430.35      432.12     21.73 o
  -4   4  10      258.33      259.34     17.39 o
  -3   4  10     2711.63     2521.39     83.82 o
  -2   4  10      282.36      267.80     27.52 o
  -1   4  10      407.44      434.63     34.96 o
   0   4  10      392.97      409.50     33.95 o
   1   4  10      472.23      555.12     39.22 o
   3   4  10     2756.03     2896.08     86.79 o
   4   4  10      252.91      290.50     26.63 o
   5   4  10      450.11      495.00     28.28 o
   6   4  10      165.24      159.22     17.25 o
  -6   5  10      323.27      311.61     23.10 o
  -5   5  10      627.72      593.90     24.20 o
  -4   5  10      353.76      313.89     20.49 o
  -3   5  10      176.21      162.23     21.12 o
  -2   5  10       99.77      107.14     17.78 o
  -1   5  10      145.07      156.79     21.68 o
   0   5  10      526.13      631.27     44.19 o
   1   5  10      170.48      179.30     22.27 o
  -5   6  10      319.24      308.92     16.07 o
  -4   6  10      894.46      884.56     43.73 o
  -3   6  10      133.19      118.14     17.37 o
  -2   6  10     1923.13     1831.18     71.96 o
  -1   6  10       71.96       72.24     14.91 o
   0   6  10       19.04       29.06      9.74 o
   1   6  10       71.32       76.26     14.62 o
  -4   7  10      418.20      388.98     26.62 o
  -3   7  10       57.11       67.78     12.76 o
  -2   7  10      114.40      118.95     17.65 o
  -1   7  10      427.88      454.99     35.42 o
   0   7  10      549.96      602.61     41.18 o
   1   7  10      409.02      425.45     32.95 o
  -3   8  10      792.20      751.99     37.41 o
  -2   8  10        2.05       -0.57      2.86 o
  -1   8  10      124.87      125.32     17.51 o
   0   8  10        5.19        2.14      3.87 o
  -2   9  10       32.85       35.09      7.73 o
  -1   9  10      154.94      160.81     17.39 o
   0   9  10      422.23      419.96     27.80 o
   1   0  11      224.78      210.10     17.08 o
   2   0  11      647.18      600.61     26.01 o
   3   0  11       12.15        9.40      4.51 o
   4   0  11     1283.58     1303.57     39.62 o
   5   0  11      491.89      512.31     23.73 o
   6   0  11       32.14       32.65      8.59 o
   7   0  11        0.34        1.43      3.43 o
  -7   1  11      214.86      234.37     18.58 o
  -6   1  11      545.54      525.91     31.34 o
  -5   1  11      678.05      656.06     26.58 o
  -4   1  11      391.79      376.47     21.00 o
  -3   1  11      213.13      198.17     15.21 o
  -2   1  11      108.92      108.89     18.07 o
  -1   1  11      872.28      866.38     34.20 o
   0   1  11      124.41      127.32     13.34 o
   1   1  11      783.04      835.46     33.72 o
   2   1  11      103.28       93.92     10.65 o
   3   1  11      216.95      230.22     16.74 o
   4   1  11      383.60      394.98     21.94 o
   5   1  11      706.63      740.16     29.55 o
   6   1  11      492.76      480.16     30.42 o
   7   1  11      238.99      262.48     19.73 o
  -7   2  11      303.20      295.19     20.21 o
  -6   2  11      135.77      131.82     15.36 o
  -5   2  11       57.26       49.71      7.34 o
  -4   2  11      420.20      430.35     22.98 o
  -3   2  11     1265.28     1275.80     38.19 o
  -2   2  11      162.57      186.88     23.13 o
  -1   2  11     1100.58     1106.19     56.24 o
   0   2  11      572.76      514.37     38.15 o
   1   2  11     1055.06     1053.88     33.92 o
   2   2  11      180.63      205.22     20.41 o
   3   2  11     1287.31     1421.67     42.80 o
   4   2  11      430.79      436.04     23.34 o
   5   2  11       47.48       60.04     13.04 o
   6   2  11      134.00      151.05     16.94 o
   7   2  11      299.51      301.80     20.50 o
  -6   3  11      235.11      243.33     19.87 o
  -5   3  11      232.85      214.64     14.65 o
  -4   3  11       91.23       97.55     10.45 o
  -3   3  11      111.63      115.63     17.79 o
  -2   3  11     1561.81     1522.63     66.02 o
  -1   3  11      644.02      636.65     42.86 o
   0   3  11     2366.23     2638.60     87.74 o
   1   3  11      715.34      731.87     44.09 o
   2   3  11     1604.49     1625.36     59.85 o
   3   3  11      131.34      134.35     17.66 o
   4   3  11       78.79       93.96     11.03 o
   5   3  11      278.82      319.51     30.11 o
   6   3  11      261.65      275.77     21.76 o
  -6   4  11       67.42       56.48      9.17 o
  -5   4  11      253.34      221.36     14.24 o
  -4   4  11      522.52      550.05     23.75 o
  -3   4  11      555.37      511.69     36.69 o
  -2   4  11     1101.39     1104.60     56.09 o
  -1   4  11     1460.36     1438.35     65.43 o
   0   4  11      114.56       97.14     17.08 o
   1   4  11     1463.76     1504.33     64.39 o
   5   4  11      214.47      206.45     20.72 o
  -5   5  11      308.14      287.78     14.87 o
  -4   5  11       32.53       32.36      8.17 o
  -3   5  11      196.04      166.78     20.70 o
  -2   5  11       17.34       24.33      8.73 o
  -1   5  11      816.72      802.64     48.14 o
   0   5  11      212.20      211.41     25.17 o
   1   5  11      872.85      882.13     48.20 o
   5   5  11      291.29      302.24     22.92 o
  -4   6  11      104.39       90.25     13.06 o
  -3   6  11     1293.55     1190.75     52.14 o
  -2   6  11       31.55       37.09     10.31 o
  -1   6  11      296.57      307.85     28.68 o
   0   6  11     1184.63     1221.48     57.70 o
  -3   7  11      103.31       95.27     13.91 o
  -2   7  11       10.38       16.74      6.87 o
  -1   7  11      282.00      273.96     25.65 o
   0   7  11      265.86      263.62     25.07 o
  -2   8  11      655.98      658.45     33.82 o
  -1   8  11      308.80      305.49     23.95 o
   0   8  11       18.10       14.60      6.01 o
   0   0  12     5639.52     5852.66    132.61 o
   1   0  12       49.62       53.16      8.75 o
   2   0  12      209.19      197.58     24.16 o
   3   0  12      107.07      124.47     11.99 o
   4   0  12     1692.82     1770.32     65.98 o
   5   0  12        3.38        6.07      3.24 o
   6   0  12      401.21      453.12     26.19 o
  -6   1  12       18.67       20.90      6.01 o
  -5   1  12       45.14       49.77      6.92 o
  -4   1  12      268.24      273.71     16.92 o
  -3   1  12      666.62      626.98     26.08 o
  -2   1  12      581.07      556.94     39.90 o
  -1   1  12      623.15      598.23     28.37 o
   0   1  12      121.91      117.97     13.06 o
   1   1  12      563.30      577.50     27.93 o
   2   1  12      633.47      636.63     43.00 o
   3   1  12      619.73      601.46     26.46 o
   4   1  12      227.90      236.76     16.21 o
   5   1  12       43.55       55.48      7.47 o
   6   1  12       12.97       11.74      4.72 o
  -6   2  12       85.23       71.57      9.90 o
  -5   2  12      600.39      600.52     22.95 o
  -4   2  12       37.52       33.79      5.87 o
  -3   2  12       69.13       54.75     12.32 o
  -2   2  12      126.37      131.61     19.23 o
  -1   2  12     2379.29     2309.69    110.80 o
   0   2  12       24.41       20.73      6.28 o
   1   2  12     2407.38     2446.81     58.22 o
   2   2  12      141.48      134.15     12.71 o
   3   2  12       72.92       72.22      9.36 o
   4   2  12       44.36       41.77      7.01 o
   5   2  12      554.90      573.56     23.14 o
   6   2  12       86.82       70.00     10.19 o
  -5   3  12      420.81      406.05     18.01 o
  -4   3  12      687.96      637.52     37.70 o
  -3   3  12      590.27      532.40     36.57 o
  -2   3  12       99.88       88.93     15.92 o
  -1   3  12      133.83      118.14     17.94 o
   0   3  12      181.07      174.61     22.13 o
   3   3  12      512.94      516.21     37.95 o
   4   3  12      648.68      615.56     34.97 o
   5   3  12      427.89      443.40     28.08 o
  -5   4  12       79.44       81.31     10.90 o
  -4   4  12      316.17      302.65     24.81 o
  -3   4  12      123.00      129.03     17.80 o
  -2   4  12       39.59       43.11     10.74 o
  -1   4  12       81.70       75.13     14.77 o
   0   4  12     2159.72     2221.65     77.76 o
   4   4  12      278.51      275.12     24.65 o
  -4   5  12      705.69      622.33     33.24 o
  -3   5  12      701.97      647.78     37.58 o
  -2   5  12      680.53      634.76     39.29 o
  -1   5  12      102.34       88.79     15.35 o
   0   5  12       72.24       85.01     14.91 o
   4   5  12      759.13      736.81     38.11 o
  -3   6  12      605.09      513.27     30.84 o
  -2   6  12       16.96       17.32      6.58 o
  -1   6  12      570.76      530.79     34.55 o
   0   6  12        0.67        2.86      4.29 o
  -2   7  12      330.01      299.55     22.53 o
  -1   7  12      237.36      221.95     20.31 o
   0   7  12        5.46       10.02      4.15 o
   1   0  13      513.76      491.54     36.66 o
   2   0  13       87.83       74.56     14.77 o
   3   0  13        3.26        7.16      5.15 o
   4   0  13      662.85      618.84     23.45 o
   5   0  13      466.51      456.31     18.18 o
  -4   1  13       76.47       85.62      8.49 o
  -3   1  13      551.08      522.07     35.40 o
  -2   1  13      591.39      554.66     37.88 o
  -1   1  13      199.16      174.98     21.71 o
   0   1  13      389.65      347.16     20.78 o
   1   1  13      172.40      136.79     19.68 o
   2   1  13      610.92      570.75     39.21 o
   3   1  13      619.69      589.77     23.84 o
   4   1  13      117.89      113.20     10.32 o
   5   1  13      131.09      114.90     12.49 o
  -4   2  13      513.89      488.33     30.89 o
  -3   2  13      363.71      298.34     26.14 o
  -2   2  13      125.91      128.32     18.08 o
  -1   2  13       74.61       69.81     13.62 o
   0   2  13     1840.85     1711.78     46.38 o
   1   2  13       97.98      104.99     16.92 o
   2   2  13      161.79      164.78     20.97 o
   3   2  13      367.80      329.28     28.31 o
   4   2  13      539.35      544.52     33.38 o
  -4   3  13      149.25      123.70     15.23 o
  -3   3  13      302.72      267.36     24.08 o
  -2   3  13      441.04      426.78     31.82 o
  -1   3  13       87.61       76.29     13.76 o
   0   3  13      168.69      148.17     13.31 o
   1   3  13      130.43      124.46     18.37 o
   2   3  13      446.40      441.31     33.72 o
   3   3  13      312.35      311.86     26.97 o
   4   3  13      145.13      152.27     16.95 o
  -4   4  13      289.18      242.95     19.76 o
  -3   4  13      127.54      104.96     14.79 o
  -2   4  13      159.54      129.74     17.24 o
  -1   4  13      701.45      643.83     38.45 o
   0   4  13      611.05      549.74     24.86 o
   1   4  13      679.35      612.77     38.86 o
   2   4  13      163.06      141.68     18.83 o
   3   4  13      132.61      113.87     15.94 o
  -3   5  13       90.44       88.66     12.19 o
  -2   5  13      514.13      487.61     30.61 o
  -1   5  13      171.76      155.95     17.82 o
   0   5  13        4.53        5.44      3.57 o
   2   5  13      473.05      468.25     31.74 o
   3   5  13       69.27       62.36     10.89 o
  -1   6  13       49.06       53.73      9.89 o
   0   0  14      728.42      650.85     36.58 o
   1   0  14      339.11      278.70     24.97 o
   2   0  14       20.26       23.48      7.73 o
   3   0  14      897.04      794.92     39.71 o
  -3   1  14      117.96      105.08     14.07 o
  -2   1  14      197.08      200.21     20.57 o
  -1   1  14      527.80      455.54     31.04 o
   0   1  14      275.08      248.73     15.89 o
   1   1  14      538.26      475.39     32.50 o
   2   1  14      178.99      158.00     18.98 o
   3   1  14      108.03      106.63     14.64 o
  -3   2  14      111.58       99.32     13.49 o
  -2   2  14      766.21      703.29     37.52 o
  -1   2  14       49.79       57.03     10.89 o
   0   2  14       84.39       82.91      9.12 o
   1   2  14       44.95       45.98     10.46 o
   2   2  14      727.81      644.84     36.91 o
   3   2  14      109.19       95.88     13.63 o
  -3   3  14       88.71       81.77     11.76 o
  -2   3  14      338.65      297.94     23.69 o
  -1   3  14      350.01      302.87     24.12 o
   0   3  14      307.43      246.39     14.99 o
   1   3  14      332.80      300.14     24.83 o
   2   3  14      327.18      317.63     24.98 o
   3   3  14       74.13       77.00     11.62 o
  -1   4  14      515.53      453.61     27.73 o
   0   4  14       24.82       27.92      7.02 o
   1   4  14      448.89      415.69     27.38 o
   2   4  14      154.85      145.60     16.10 o
 
